# Supplementary material for: Loss of PBX1 function in Leydig cells causes testicular dysgenesis and male sterility
Source: Cell Mol Life Sci. 2024 May 9;81(1):212. doi: 10.1007/s00018-024-05249-5 (PMC11082031; doi:10.1007/s00018-024-05249-5)
Supplement: Supplementary file 2 — Supplementary file2 (XLSX 13 KB) [file 18_2024_5249_MOESM2_ESM.xlsx]

## Sheet: Sheet1
Supplementary Table 1: List of primers and antibodies used in the study
Primers for Genotyping
Gene name	Primer Sequence	Product
Genotype Pbx1-F	GAAACTCTTTTCAACCAGAACCCA	Mutant:289bp Wildtype:225bp
Genotype Pbx1-R	CTGGTTTCAAATCCAAGCTCCATC
Genotype Cyp17a1-F	GCTGTAGCTTCTCCACTCCAC	Mutant:120bp Wildtype:NA
Genotype Cyp17a1-R	CAGGTTTTGGTGCACAGTCA
Primers for qRT-PCR
Gene name	Primer Sequence
Nedd4-F	CTCACGCACACACCTGCTTCTGTAGAGAGT
Nedd4-R	GAAAAGAAGTCGAAATGTGATAAAGACAA
Prlr-F	GCACTGTCTGAAGTCTAATAAG
Prlr-R	GCACTGTCTGAAGTCTAATAAG
Nr2f2-F	ATTCTCCATTATTCTGACAGCCAAC
Nr2f2-R	AGCTAAGGGCAGTTCTTATGCACCGAC
Gapdh-F	AGGTCGGTGTGAACGGATTTG
Gapdh-R	TGTAGACCATGTAGTTGAGGTCA
Star-F	CAGCACTCAGCATGTTCCTCGCT
Star-R	TCCCCGTTCTCCTGCTGGCTTT
Cyp11a1-F	CGAATCGTCCTAAACCAAGAG
Cyp11a1-R	CACTGATGACCCCTGAGAAAT
Cyp17a1-F	GGGTGACCCCAAGGTGGTGGTCTTTCT
Cyp17a1-R	TGGGATCCGGGACGTTAGATTCGG
Hsd3b1-F	CAAGTGTGCCAGCCTTCATCT
Hsd3b1-R	TTCATGATTCTGTTCCTCGTGG
Hsd3b6-F	TTTTTTTGAGGTATTGACAAGTATTTATTG
Hsd3b6-R	TCCCCATTCAGAGCATGTATAGC
Hsd17b3-F	ATGGAGTCAAGGAGGAAAGGC
Hsd17b3-R	GGCTGTAAAGAGGCCAGGG
Antibodies
Rabbit polyclonal PBX1	Proteintech	18204-1-AP
Mouse polyclonal HSD3B1(A-1)	Santa Cru	SC515120
Mouse polyclonal PRLR	Proteintech	67292-1-Ig
Rabbit polyclonal NR2F2	BOSTER	PB0770
Rabbit polyclonal c-Kit	Cell Signaling	D13A2
Mouse polyclonal βActin	BOSTER	BM0627
Rabbit polyclonal SYCP3	Abcam	AB15093
Mouse polyclonal γH2AX	Abcam	AB22551
Rat polyclonal TRA98	Abcam	AB82527
Rabbit polyclonal smooth muscle actin	Proteintech	14395-1-AP
Rabbit polyclonal CXCL12	Cell Signaling	3530S
Rabbit polyclonal WNT5A/B	Proteintech	55184-1-AP
Donkey anti Rabbit 488	Abcam	AB150073
Donkey anti Mouse 594	Proteintech	SA00013-7
Donkey anti Rabbit 555	Abcam	AB150062
Donkey anti Rat 488	Abcam	AB150153
HRP* Goat anti Rabbit	Abclonal	AS014
HRP* Goat anti Mouse	Proteintech	SA00001-1
