# Supplementary material for: Loss of PBX1 function in Leydig cells causes testicular dysgenesis and male sterility
Source: Cell Mol Life Sci. 2024 May 9;81(1):212. doi: 10.1007/s00018-024-05249-5 (PMC11082031; doi:10.1007/s00018-024-05249-5)
Supplement: Supplementary file 3 — Supplementary file3 (XLSX 29 KB) [file 18_2024_5249_MOESM3_ESM.xlsx]

## Sheet: Sheet1
Supplementary Table 2: List of differentially expressed genes in all types of Leydig cells
gene	p_val	avg_log2FC	pct.1	pct.2	p_val_adj
Aldh1a1	6.59e-119	-0.950387	0.925	0.321	1.01e-115
Cd24a	1.77e-90	-0.409405	0.953	0.414	2.7e-87
Hspa1b	1.58e-87	-1.14189	0.843	0.316	2.42e-84
Igkc	1.51e-74	0.437841	0.339	0.205	2.31e-71
Selenop	1.16e-67	-0.553487	0.895	0.406	1.78e-64
Ptgds	4.62e-67	-1.35395	0.973	0.403	7.08e-64
Prlr	2.66e-64	-0.558993	0.399	0.236	4.07e-61
Mt3	1.56e-61	-0.375177	0.796	0.258	2.39e-58
Cpe	1.82e-61	-0.673073	0.44	0.378	2.78e-58
Ndufa4	7.55e-60	-0.350453	0.8	0.309	1.16e-56
Apoc1	5e-56	-0.883417	0.788	0.297	7.66e-53
Cpt1a	1.02e-52	-0.251791	0.336	0.155	1.56e-49
Gstm1	9.1e-46	-0.899458	0.829	0.353	1.39e-42
Rbbp7	1.44e-42	-0.929686	0.736	0.272	2.2e-39
Plk2	9.25e-42	-0.352688	0.752	0.349	1.41e-38
Txn1	1.18e-40	-0.970723	0.792	0.319	1.81e-37
Stc1	3.91e-39	-0.755701	0.73	0.26	5.99e-36
Angptl4	1.62e-38	-0.252629	0.259	0.126	2.48e-35
Ctsl	2.57e-38	-0.306573	0.462	0.324	3.93e-35
H2-K1	2.71e-38	-0.381558	0.826	0.372	4.15e-35
Creg1	8.7e-38	-0.324758	0.742	0.266	1.33e-34
Prss35	1.6e-37	-0.439503	0.671	0.196	2.44e-34
Cdc42	2.57e-36	-0.582051	0.835	0.379	3.93e-33
Junb	8.84e-36	-0.384134	0.464	0.353	1.35e-32
Tmem176a	3.67e-35	-0.5604	0.754	0.306	5.61e-32
Tnfrsf12a	1.12e-32	-0.472179	0.772	0.328	1.71e-29
Klk1b21	3.03e-31	-0.487684	0.771	0.324	4.63e-28
Cxcl14	3.57e-31	-0.278367	0.405	0.092	5.46e-28
Cited2	8.87e-31	-0.27875	0.711	0.242	1.36e-27
Hsd3b1	1.03e-30	-0.3058	0.712	0.266	1.57e-27
Krt88	2.87e-30	0.395055	0.933	0.73	4.4e-27
Anxa2	5.79e-30	-0.721451	0.516	0.41	8.86e-27
Armh2	1.28e-29	0.32527	0.886	0.619	1.95e-26
Ppp1r15a	1.46e-29	-0.442314	0.706	0.25	2.23e-26
Slc25a5	2.27e-29	-0.551991	0.474	0.27	3.48e-26
Acrv1	8.39e-29	0.454164	0.905	0.797	1.28e-25
Tmem5	4.28e-28	-0.322591	0.747	0.338	6.55e-25
Rsrp1	6.29e-28	-0.324425	0.776	0.376	9.63e-25
Pnrc2	6.61e-28	-0.261765	0.823	0.413	1.01e-24
Serpinb6b	7.26e-28	-0.45218	0.402	0.166	1.11e-24
Mgarp	7.99e-28	-0.574049	0.765	0.319	1.22e-24
Vim	1.39e-27	-0.906213	0.785	0.35	2.13e-24
Plod2	2.26e-27	-0.54977	0.73	0.245	3.45e-24
Clgn	3.12e-27	0.442385	0.969	0.88	4.78e-24
Adm	3.89e-27	-0.408542	0.692	0.267	5.95e-24
Klk1b22	7.19e-27	-0.284614	0.711	0.235	1.1e-23
Klk1b27	2.4e-26	-0.637161	0.676	0.262	3.67e-23
Nt5e	5.71e-26	-0.269275	0.434	0.203	8.74e-23
Lipg	1.23e-25	-0.25493	0.478	0.287	1.88e-22
Bhmt	1.53e-25	-0.336737	0.608	0.207	2.34e-22
Rps4x	5.12e-25	-0.575688	0.793	0.372	7.84e-22
Arpc1b	1.45e-24	-0.426668	0.504	0.354	2.22e-21
Scd1	5.59e-24	-0.445061	0.407	0.151	8.56e-21
Fxyd1	1.14e-23	-0.405932	0.757	0.323	1.74e-20
Spata31	2.13e-23	0.35387	0.94	0.79	3.26e-20
Hsfy2	1.34e-22	0.44705	0.901	0.733	2.05e-19
Sec62	2.06e-22	-0.36016	0.816	0.417	3.15e-19
Ift80	1.99e-21	0.278792	0.788	0.446	3.05e-18
Sprr1a	2.69e-21	-0.275752	0.563	0.099	4.12e-18
Timp1	3.38e-21	-0.258479	0.34	0.135	5.17e-18
4930558C23Rik	4.39e-21	0.263064	0.951	0.771	6.72e-18
1700113H08Rik	7.53e-21	0.29594	0.97	0.863	1.15e-17
1700001P01Rik	1.17e-20	0.334542	0.86	0.664	1.79e-17
Tuba3b	2.81e-20	0.279278	0.904	0.714	4.3e-17
Cebpb	2.83e-20	-0.272185	0.72	0.297	4.32e-17
Egr1	2.9e-20	-1.29523	0.78	0.386	4.44e-17
Mfge8	3.43e-20	-0.252035	0.63	0.221	5.25e-17
Tex36	4.09e-20	0.256202	0.883	0.688	6.26e-17
Tex29	6.59e-20	0.264182	0.962	0.857	1.01e-16
Lcn2	8.68e-20	-0.97196	0.758	0.35	1.33e-16
Akr1cl	9.02e-20	-0.480962	0.64	0.226	1.38e-16
H6pd	2.49e-19	-0.308649	0.691	0.277	3.81e-16
Txnrd1	3.24e-19	-0.462145	0.793	0.405	4.96e-16
Mum1l1	3.49e-19	-0.392835	0.745	0.334	5.34e-16
1700067P10Rik	3.53e-19	0.39371	0.906	0.789	5.4e-16
Efcab9	7.27e-19	0.326893	0.923	0.811	1.11e-15
Spaca1	4.91e-18	0.340348	0.859	0.741	7.51e-15
Samd5	9e-18	-0.306779	0.364	0.187	1.38e-14
Htra1	9.33e-18	-0.38892	0.705	0.278	1.43e-14
Sdc4	9.43e-18	-0.466251	0.601	0.201	1.44e-14
Kmt5a	1.32e-17	-0.353835	0.826	0.446	2.03e-14
1700031L13Rik	5.68e-17	0.286537	0.952	0.839	8.7e-14
Lyzl6	5.96e-17	0.299244	0.875	0.753	9.12e-14
Aldh2	9.32e-17	-0.705474	0.682	0.274	1.43e-13
Dnah8	1.62e-16	0.366973	0.904	0.836	2.48e-13
Errfi1	3.24e-16	-0.546363	0.929	0.5	4.96e-13
Ssb	3.34e-16	-0.332627	0.706	0.321	5.1e-13
Rpl10a	4.46e-16	-0.354056	0.723	0.335	6.83e-13
Slc48a1	8.82e-16	-0.253636	0.643	0.253	1.35e-12
Fam209	9.72e-16	0.313977	0.945	0.849	1.49e-12
Acsbg1	2.49e-15	-0.447243	0.701	0.274	3.81e-12
Tuba3a	2.95e-15	0.344811	0.847	0.71	4.52e-12
Tceal9	6.84e-15	-0.449332	0.708	0.293	1.05e-11
Snd1	1.22e-14	-0.287733	0.731	0.359	1.86e-11
Psma7	1.27e-14	-0.292058	0.501	0.314	1.95e-11
Id3	2.33e-14	-0.273966	0.383	0.145	3.57e-11
Ctsb	2.64e-14	-0.807778	0.711	0.321	4.05e-11
Lyar	2.95e-14	0.342419	0.932	0.828	4.51e-11
Pdha2	3.27e-14	0.31808	0.896	0.716	5e-11
Cyp11a1	6.6e-14	-0.591529	0.682	0.307	1.01e-10
Actb	7.22e-14	-0.298388	0.979	0.982	1.1e-10
Nasp	8.12e-14	0.361155	0.888	0.773	1.24e-10
Ppp1ca	8.82e-14	-0.366089	0.52	0.239	1.35e-10
Hspe1	1.09e-13	-0.43954	0.574	0.44	1.67e-10
Klf5	1.11e-13	0.254075	0.842	0.649	1.69e-10
Srrm1	2.37e-13	-0.275095	0.601	0.456	3.63e-10
Kcnk1	2.41e-13	-0.274693	0.41	0.182	3.68e-10
Tubb5	4.74e-13	-0.361989	0.457	0.19	7.25e-10
Tuba1b	7.22e-13	-0.361382	0.524	0.322	1.1e-09
Tsc22d4	8.17e-13	0.291322	0.898	0.788	1.25e-09
Slco2a1	1.19e-12	-0.278991	0.548	0.393	1.82e-09
Fosb	1.66e-12	-0.32367	0.553	0.392	2.54e-09
Acadl	1.95e-12	-0.268761	0.722	0.329	2.99e-09
Cxcl1	2.4e-12	-0.458935	0.471	0.153	3.67e-09
Cnbp	3.69e-12	-0.303128	0.854	0.799	5.65e-09
Fads1	5.61e-12	-0.255103	0.668	0.262	8.58e-09
Rac1	6.4e-12	-0.643606	0.547	0.381	9.79e-09
Ier2	1.07e-11	-0.356236	0.463	0.194	1.64e-08
mt-Nd5	1.79e-11	-1.10209	0.837	0.46	2.74e-08
Cnn3	2.03e-11	-0.483789	0.657	0.253	3.1e-08
Anxa5	2.06e-11	-0.801585	0.684	0.292	3.16e-08
Rpl10	5.42e-11	-0.403102	0.713	0.332	8.29e-08
Sycp1	5.99e-11	0.3605	0.798	0.66	9.16e-08
Nars	6.47e-11	-0.271441	0.565	0.353	9.9e-08
Ccdc38	7.07e-11	0.301967	0.933	0.835	1.08e-07
Gstm2	1.7e-10	-0.783433	0.68	0.302	2.6e-07
Hspa8	5.3e-10	-0.921679	0.799	0.46	8.1e-07
Rock2	8.8e-10	-0.355192	0.532	0.3	1.35e-06
H3f3b	9.49e-10	0.272158	0.943	0.855	1.45e-06
Rpl5	1.12e-09	-0.499961	0.869	0.788	1.72e-06
St3gal1	1.21e-09	-0.283393	0.591	0.208	1.85e-06
Fth1	1.26e-09	-1.01744	0.956	0.587	1.92e-06
Apoe	2.43e-09	-0.646583	0.78	0.398	3.72e-06
Ly6d	2.98e-09	-0.529207	0.594	0.222	4.56e-06
Tiparp	3.27e-09	-0.285641	0.742	0.41	5.01e-06
Rpl15	3.35e-09	-0.573341	0.866	0.738	5.12e-06
Ssr3	3.55e-09	-0.415742	0.707	0.335	5.43e-06
Hmox1	4.6e-09	-0.287681	0.523	0.157	7.04e-06
B2m	5.28e-09	-0.591021	0.693	0.345	8.08e-06
Sc5d	5.94e-09	-0.609634	0.559	0.337	9.09e-06
Atp1a1	6.13e-09	-0.557249	0.644	0.243	9.38e-06
Cd151	6.55e-09	-0.394091	0.674	0.292	1e-05
P4hb	1.31e-08	-0.357174	0.717	0.352	2e-05
Ppia	1.53e-08	-0.294163	0.967	0.878	2.34e-05
Aes	1.58e-08	-0.519547	0.596	0.416	2.42e-05
Kitl	2.55e-08	-0.423301	0.431	0.178	3.9e-05
Sparc	2.7e-08	-1.02406	0.713	0.363	4.13e-05
Nr2f2	3.05e-08	-0.310536	0.648	0.248	4.67e-05
Pcbp1	3.23e-08	-0.41243	0.787	0.446	4.94e-05
Hbegf	3.39e-08	-0.306128	0.395	0.123	5.18e-05
Rps3	3.83e-08	-0.616482	0.615	0.459	5.86e-05
Nedd4	4.09e-08	-0.461024	0.535	0.27	6.25e-05
Rpl14	1.17e-07	-0.368092	0.589	0.4	0.000178972
Arpc5	1.29e-07	-0.282727	0.71	0.368	0.000196777
Mt1	1.31e-07	-0.700334	0.998	0.977	0.000201066
Tinagl1	1.47e-07	-0.448447	0.562	0.172	0.000224515
Gpx1	1.54e-07	-0.444299	0.697	0.322	0.000235817
Pgam1	1.61e-07	-0.644375	0.703	0.358	0.000245571
Defb19	2.17e-07	-0.653476	0.488	0.274	0.000331525
Neat1	2.65e-07	-0.32248	0.624	0.444	0.000405881
Timp2	6.47e-07	-0.420365	0.708	0.565	0.000990364
Ap2m1	7.83e-07	-0.406655	0.641	0.436	0.00119857
Psen2	9.32e-07	-0.32938	0.669	0.306	0.00142584
Idh1	9.34e-07	-0.626364	0.606	0.257	0.00142948
Nop56	1.02e-06	-0.475939	0.686	0.349	0.00155454
Soat1	1.33e-06	-0.256534	0.672	0.327	0.00203304
S100a11	1.37e-06	-0.336176	0.648	0.293	0.00209746
Hsd17b12	1.56e-06	-0.306731	0.7	0.385	0.00238713
Rras2	2.25e-06	-0.748616	0.611	0.246	0.00344926
Pgk1	2.65e-06	-0.694469	0.894	0.553	0.00405481
Rhob	3.64e-06	-0.582295	0.646	0.286	0.00557419
Col4a1	3.86e-06	-0.502161	0.676	0.334	0.00591277
mt-Co1	4.11e-06	-1.34708	0.978	0.895	0.00629339
S100a10	4.15e-06	-0.415287	0.605	0.198	0.00635623
Atp5a1	4.35e-06	-0.360347	0.787	0.669	0.00664992
Ier3	4.63e-06	-0.265503	0.635	0.213	0.00708918
Ywhag	4.87e-06	-0.379529	0.645	0.278	0.0074461
Top1	8.38e-06	-0.259384	0.75	0.442	0.0128149
Zfp36	1.16e-05	-0.426451	0.661	0.314	0.0177631
Ndrg2	1.23e-05	-0.396337	0.638	0.428	0.0188505
Abhd2	1.66e-05	-0.604107	0.922	0.907	0.0253336
Slc25a30	1.86e-05	-0.582597	0.842	0.572	0.0284613
Rarres1	2.04e-05	-0.550369	0.455	0.191	0.0311912
Serping1	2.08e-05	-0.261636	0.652	0.304	0.0318154
Ndufa1	2.84e-05	-0.552756	0.734	0.419	0.043474
Ctnnb1	2.87e-05	-0.289541	0.757	0.448	0.0438826
Prdx2	3.11e-05	-0.402675	0.664	0.332	0.0476083
Gm17349	3.35e-05	0.276977	0.479	0.186	0.0512594
Akr1a1	3.73e-05	-0.323461	0.587	0.321	0.0570774
Cd2ap	4.35e-05	-0.710095	0.605	0.371	0.0665936
Dhcr24	4.47e-05	-0.330777	0.601	0.335	0.0683279
Ahnak	4.53e-05	-0.32838	0.76	0.469	0.0693108
Actr3	6.69e-05	-0.281921	0.663	0.475	0.102325
Creb3l1	0.000106963	-0.287207	0.542	0.231	0.163653
Cstb	0.000110806	-1.0613	0.669	0.336	0.169533
Cryab	0.000132623	-0.386653	0.608	0.262	0.202914
Osr2	0.000157358	-0.266049	0.473	0.173	0.240758
Mgst1	0.000209485	-0.617935	0.589	0.21	0.320513
H2-D1	0.000311927	-0.332741	0.604	0.265	0.477248
Gapdh	0.000324411	-0.751021	0.65	0.454	0.49635
Vgll3	0.00035041	-0.305107	0.759	0.645	0.536127
Rps27a	0.000363222	-0.575009	0.802	0.503	0.55573
St3gal5	0.000472798	-0.370504	0.681	0.363	0.723382
Cox6b1	0.000500877	-0.45872	0.677	0.49	0.766341
Chchd10	0.000506475	-0.50763	0.669	0.347	0.774907
Amy1	0.000585378	-0.333214	0.586	0.237	0.895628
Actg1	0.000601418	-0.572217	0.964	0.869	0.92017
Ddx3x	0.000669499	-0.516639	0.559	0.309	1
Fos	0.000682369	-0.827397	0.645	0.251	1
Nrn1	0.000695504	-0.895262	0.577	0.229	1
Cst3	0.000753668	-0.828416	0.609	0.375	1
Hspd1	0.000778432	-0.474293	0.687	0.334	1
Rpl9	0.000849851	-0.512196	0.893	0.721	1
Tmsb4x	0.000914634	-0.340389	0.919	0.692	1
Scd2	0.00134877	-0.350818	0.563	0.229	1
Tmem86a	0.00135907	-0.360849	0.663	0.449	1
Rtn4	0.00142566	-0.327055	0.671	0.455	1
mt-Cytb	0.00145122	-1.35457	0.847	0.653	1
Ptges	0.00162691	-0.314822	0.619	0.296	1
Atf4	0.0018787	-0.315764	0.794	0.482	1
Chchd2	0.00205258	-0.620747	0.925	0.637	1
Jun	0.00245801	-0.709844	0.52	0.261	1
Anp32b	0.00346079	-0.358917	0.644	0.317	1
Gpt2	0.00366496	-0.516791	0.653	0.298	1
Gadd45g	0.0055642	-0.260637	0.615	0.275	1
Pnp	0.0061992	-0.257924	0.587	0.223	1
Hsd17b3	0.00649123	-0.320591	0.586	0.195	1
Slc3a2	0.00663162	-0.646545	0.7	0.49	1
Map4k4	0.00743957	-0.443193	0.638	0.304	1
Hspa5	0.00757517	-0.374186	0.905	0.651	1
Aard	0.00812401	-0.402659	0.597	0.214	1
Malat1	0.00831181	-0.316742	0.88	0.842	1
Cald1	0.00863356	-0.415474	0.557	0.306	1
Cyp17a1	0.00960443	-0.708387	0.573	0.242	1
Bnip3	0.010009	-0.321345	0.574	0.278	1
Esd	0.0105048	-0.759726	0.561	0.309	1
Fam213a	0.0112899	-0.312064	0.668	0.476	1
Gng12	0.0113388	-0.285672	0.598	0.298	1
Ncl	0.0129332	-0.622525	0.622	0.378	1
Bin1	0.0152135	-0.27487	0.58	0.224	1
Eef1b2	0.0155616	-0.515142	0.842	0.668	1
Gnas	0.0159929	-0.673485	0.824	0.604	1
Basp1	0.0166477	-0.336252	0.513	0.251	1
Msmo1	0.0177428	-0.675566	0.604	0.268	1
Gsta4	0.017806	-0.489589	0.677	0.349	1
Plpp3	0.0188925	-0.542066	0.536	0.254	1
Ywhab	0.0211625	-0.349717	0.678	0.462	1
Lynx1	0.0231774	-0.347066	0.591	0.259	1
Csf1	0.0236779	-0.582623	0.632	0.287	1
Id2	0.0275832	-0.46504	0.634	0.311	1
Prdx5	0.0277771	-0.394529	0.694	0.482	1
Cav1	0.0287887	-0.407565	0.54	0.194	1
Tspan8	0.0291735	-0.26936	0.506	0.192	1
mt-Co2	0.0295332	-1.2766	0.932	0.748	1
Gsta3	0.0341363	-0.360642	0.552	0.252	1
Cd81	0.0360978	-0.251481	0.645	0.413	1
Tmem176b	0.0371749	-0.582353	0.686	0.409	1
Ywhah	0.037565	-0.39989	0.627	0.382	1
Luc7l3	0.0377763	-0.252834	0.713	0.413	1
Itgav	0.0410574	-0.279468	0.581	0.2	1
Sod3	0.0429638	-0.273632	0.463	0.187	1
Vcam1	0.0435262	-0.688601	0.58	0.239	1
Ugdh	0.0455704	-0.310377	0.569	0.265	1
Mt2	0.0461542	-1.24185	0.922	0.776	1
Clu	0.0499556	-0.779548	0.67	0.382	1
Rpl4	0.0511088	-0.473091	0.916	0.637	1
Cers2	0.0621958	-0.327461	0.629	0.269	1
Ptms	0.0664126	-0.426296	0.769	0.514	1
Rpl39	0.0671142	-0.715025	0.599	0.292	1
Calm2	0.0692095	-0.273696	0.927	0.664	1
Phlda1	0.0701089	-0.257496	0.563	0.159	1
Igfbp7	0.0820164	-0.549763	0.625	0.278	1
Mlf2	0.10258	-0.314874	0.644	0.423	1
Morf4l2	0.110045	-0.309659	0.663	0.422	1
Ezr	0.114919	-0.328385	0.605	0.281	1
Kif5b	0.118316	-0.389074	0.578	0.273	1
Ptma	0.119401	-0.84341	0.678	0.468	1
Itgb1	0.120737	-0.37566	0.604	0.238	1
Hsp90ab1	0.138095	-0.766592	0.963	0.766	1
Pfn1	0.143067	-0.634353	0.748	0.455	1
mt-Atp6	0.149178	-1.25061	0.921	0.707	1
Pld3	0.15262	-0.394168	0.594	0.337	1
Klk1b24	0.154617	-0.47945	0.541	0.222	1
Eif2s2	0.162999	-0.267674	0.928	0.802	1
Agt	0.17498	-0.843356	0.597	0.272	1
Prdx1	0.209246	-0.563884	0.736	0.463	1
Cavin1	0.21265	-0.267952	0.339	0.169	1
Phldb2	0.2194	-0.577632	0.58	0.24	1
Ssr4	0.241347	-0.273995	0.671	0.375	1
Ephx1	0.243102	-0.573992	0.562	0.249	1
mt-Nd1	0.251808	-1.44049	0.858	0.641	1
Cd63	0.252018	-0.311875	0.649	0.359	1
Gcsh	0.252213	-0.270158	0.627	0.352	1
Reep5	0.256915	-0.431161	0.783	0.539	1
Cyb5a	0.256969	-0.46336	0.661	0.356	1
Cyb5r3	0.265303	-0.345092	0.582	0.328	1
mt-Nd4	0.272756	-1.17836	0.915	0.699	1
Zfp36l1	0.278656	-0.289059	0.833	0.652	1
Fstl3	0.287485	-0.424872	0.568	0.308	1
mt-Co3	0.311821	-1.15215	0.917	0.639	1
Por	0.312558	-0.479168	0.654	0.413	1
Ly6e	0.317908	-0.68373	0.607	0.292	1
Psmb1	0.322065	-0.319152	0.635	0.344	1
Mat2a	0.328352	-0.489526	0.66	0.412	1
Sumo2	0.343509	-0.306042	0.794	0.531	1
mt-Nd2	0.357497	-1.32976	0.918	0.664	1
Sqstm1	0.363599	-0.75178	0.699	0.458	1
Fdx1	0.373036	-0.605706	0.888	0.67	1
Wsb2	0.382484	-0.27192	0.68	0.413	1
Gm34678	0.412261	0.492331	0.682	0.562	1
Rpl36a	0.433652	-0.408829	0.621	0.242	1
Rack1	0.437695	-0.536888	0.705	0.439	1
Cox6a1	0.440678	-0.52151	0.904	0.772	1
Gata4	0.450462	-0.434808	0.617	0.298	1
Serpinb1a	0.450751	-0.694322	0.575	0.247	1
Serpinb9	0.460623	-0.835905	0.663	0.359	1
Fam120a	0.464518	-0.262921	0.549	0.246	1
Atp5g3	0.469229	-0.517642	0.743	0.525	1
Cox8a	0.548702	-0.545763	0.671	0.382	1
Hnrnpa2b1	0.579023	-0.413733	0.93	0.743	1
Tkt	0.600014	-0.286275	0.601	0.28	1
Eif4a1	0.647955	-0.476216	0.881	0.649	1
mt-Nd3	0.666079	-1.229	0.706	0.459	1
mt-Nd4l	0.685151	-0.804035	0.675	0.42	1
Cd47	0.747377	-0.430502	0.689	0.426	1
Ftl1	0.786626	-1.15206	0.604	0.315	1
Serpine1	0.788659	-0.317187	0.427	0.133	1
Stat3	0.792822	-0.267162	0.684	0.41	1
Dbi	0.843803	-0.484883	0.775	0.556	1
Psap	0.854034	-0.525794	0.604	0.298	1
Taldo1	0.931144	-0.422517	0.637	0.337	1
Fabp3	0.963754	-0.632813	0.655	0.325	1
Asb4	0.968778	0.291923	0.663	0.55	1
Star	0.99303	-0.441271	0.602	0.276	1
