# Supplementary material for: Loss of PBX1 function in Leydig cells causes testicular dysgenesis and male sterility
Source: Cell Mol Life Sci. 2024 May 9;81(1):212. doi: 10.1007/s00018-024-05249-5 (PMC11082031; doi:10.1007/s00018-024-05249-5)
Supplement: Supplementary file 4 — Supplementary file4 (XLSX 15 KB) [file 18_2024_5249_MOESM4_ESM.xlsx]

## Sheet: Sheet1
Supplementary Table 3: List of differentially expressed genes in ALCs
gene	avg_logFC	p_val
Rab7b	-0.27339	2.56e-14
Lgals3	-0.279131	5.3e-14
Fgl2	-0.333125	9.28e-14
Slco2a1	-0.363851	3.26e-12
Fjx1	-0.293497	9.44e-12
Axl	-0.2703	7.96e-11
Gm28578	0.395701	3.92e-10
Phldb2	-0.4428	4.04e-10
Egr4	-0.600726	1.11e-09
Serpinb9	-0.47367	2.44e-09
Tmem45a	-0.302938	3.83e-09
H6pd	-0.310489	3.69e-08
Fbxo3	-0.295756	6.78e-08
Cd63	-0.437002	2.42e-07
Rras2	-0.275572	6.37e-07
Spry2	-0.314113	9.91e-07
Tubb5	-0.291439	2.35e-06
Dusp6	-0.425167	7.69e-06
Trim8	-0.419864	1.48e-05
Ppp1r15a	1.29762	1.97e-05
Nfkbid	0.494811	2.08e-05
Ammecr1	-0.277404	2.79e-05
Sox4	-0.260912	2.79e-05
Tmem35a	-1.48803	3.06e-05
Plxdc2	-0.254945	3.35e-05
Col4a2	-0.268257	3.43e-05
Marcks	-0.52759	3.82e-05
Serpinb6b	-0.486064	4.19e-05
Cbx6	-0.474088	4.58e-05
Fndc10	-0.460164	4.94e-05
Map3k13	0.49622	4.95e-05
Dcn	-1.39335	6.74e-05
Apln	-0.715836	0.000143066
Pdgfra	-0.592913	0.000166632
Fosb	1.09889	0.000179149
Gars	-0.362131	0.000219428
Prss52	0.296344	0.000264929
Vim	-1.2731	0.000358922
Gnl3l	-0.617198	0.00044009
Tbx3	0.580874	0.000483599
Lynx1	-0.587709	0.000506676
Mfge8	-0.393557	0.00058215
Pgam1	-0.911426	0.000808811
Nqo1	-0.445564	0.000852828
1700113H08Rik	0.267346	0.000907293
Plp2	-0.313628	0.000990764
Klf7	0.85114	0.00108246
Cxcl10	-0.322793	0.00117035
Isoc1	-0.825427	0.00121558
Tnfaip3	0.663122	0.00128798
St3gal5	-0.90452	0.00152935
Hsd17b12	-0.825597	0.00180629
Sparc	-1.18994	0.00193404
F3	1.13836	0.00256796
Sema6a	0.687656	0.00291184
Lipa	-0.319935	0.00351409
Cd151	-1.1606	0.00353234
Sgk1	0.560062	0.00366223
mt-Cytb	0.602132	0.00394303
Cd81	-1.06668	0.00470459
Ephx1	-0.780951	0.00501394
Cav1	-0.302086	0.0053971
Tnfaip6	-0.28476	0.00571911
Egln1	-0.371356	0.00581644
Cd47	-1.01647	0.00622465
Plod2	-0.871274	0.00653265
mt-Co3	0.554205	0.00723502
Ehhadh	0.580123	0.00778813
Ppia	-0.649215	0.00805041
Ctsb	-0.881435	0.00934102
Bmp4	1.58564	0.00974339
Rerg	-0.312778	0.00985781
mt-Co1	0.624494	0.0106027
Ywhah	-0.799504	0.0115957
Pgrmc1	-1.02707	0.0151242
Prr13	-0.630197	0.016973
Prelid1	-0.955253	0.0180274
Ucp2	-0.942999	0.0187449
Jade1	-0.529493	0.0217859
Prss35	-0.498091	0.0221979
Pcbp3	0.258654	0.0226575
Htra1	-0.505257	0.0235496
Kmt2a	0.781083	0.0256917
Cyr61	0.782128	0.0267876
Timp2	-0.844381	0.0321377
Sav1	-0.334064	0.0347275
H1f0	-0.759115	0.0355019
Slc3a2	-0.99727	0.0369533
Mrap	-0.636615	0.0375667
Cnn3	-0.612587	0.0381744
Btg2	0.846506	0.0381744
Slc25a5	-0.880544	0.0432661
Scd2	-1.21213	0.0432791
Magt1	-0.669296	0.0438626
mt-Nd4	0.569188	0.0450369
Star	-1.15072	0.0454076
Junb	0.952057	0.045931
Yy1	0.731896	0.045931
Tmem176b	-0.934643	0.0487192
Cd14	0.398712	0.0491475
mt-Atp6	0.53699	0.0526864
Igfbp6	-0.434613	0.0563365
Snd1	-0.385522	0.0569253
Slc25a22	-0.354468	0.0618339
Jun	0.972	0.0639894
Fhl2	0.340664	0.074936
Wsb2	-0.483198	0.0915652
Gadd45b	0.912488	0.0938437
Col4a1	-0.473709	0.100176
Prlr	-0.946224	0.101224
Cers2	-0.801919	0.104568
Tmem123	-0.901512	0.118312
Comt	-0.387684	0.128436
Kmt2e	0.822648	0.139118
AU021092	-0.606945	0.151899
Fam120a	-0.810146	0.208237
Cers6	-0.308074	0.20939
Skil	0.799776	0.211335
Plk2	-1.1993	0.219859
Ctsh	-0.642664	0.220914
Vegfa	0.779137	0.223937
Scaf11	-0.461587	0.230512
Fosl2	1.1038	0.236162
Scpep1	-0.943132	0.249472
Rnf7	-0.379028	0.279409
Aplp2	-0.645884	0.282565
Nedd4	-0.803643	0.298213
Cnih1	-0.916948	0.322306
Fos	0.730783	0.325809
Bhlhe40	0.772345	0.329695
Nrn1	0.478565	0.33133
Slc25a30	-0.663731	0.341532
Spon1	-0.810907	0.35512
Tgm2	-0.583341	0.355667
Dag1	-0.61625	0.356625
Tmed9	-1.03324	0.387837
Pld3	-0.892268	0.39518
Enpp5	-0.634292	0.403119
Nr1d1	0.70754	0.415608
Zfp36	0.893038	0.416369
P4ha1	-0.508419	0.444969
Acadl	-0.874352	0.445914
Tmem176a	-0.73554	0.461998
Amotl2	0.832691	0.474191
Efemp1	-0.554879	0.512939
Smc4	0.385632	0.522532
Grn	-0.68922	0.559559
Wls	-0.27131	0.579022
Slc7a5	-0.820822	0.595426
Aebp1	-0.679589	0.616447
Itih2	-1.11986	0.635882
Nceh1	-0.257969	0.682263
Eps8	-0.480548	0.689542
Egr1	0.529398	0.707268
Cd36	-1.26067	0.742492
Ptma	-0.785719	0.781993
Ezr	0.971428	0.849769
Psap	-1.02749	0.893099
Cd2ap	-0.65772	0.906477
Mdh1	-0.974049	0.938374
Ogn	-0.298282	0.983348
Dhcr24	-1.22207	0.985616
Aard	-0.434241	0.999665
