# Supplementary material for: Loss of PBX1 function in Leydig cells causes testicular dysgenesis and male sterility
Source: Cell Mol Life Sci. 2024 May 9;81(1):212. doi: 10.1007/s00018-024-05249-5 (PMC11082031; doi:10.1007/s00018-024-05249-5)
Supplement: Supplementary file 5 — Supplementary file5 (XLSX 13 KB) [file 18_2024_5249_MOESM5_ESM.xlsx]

## Sheet: Sheet1
Supplementary Table 4:GO and KEGG enrichment list of differentially expressed genes in all types of Leydig cells
Category	Term	Count	%	PValue	Genes	List Total	Pop Hits	Pop Total	Fold Enrichment	Bonferroni	Benjamini	FDR
GOTERM_BP_DIRECT	GO:0006629~lipid metabolic process	10	40	9.34649e-08	GSTM1, SOAT1, CYP11A1, HSD3B1, ATP5A1, ACSBG1, ANGPTL4, APOE, HSD17B12, PTGDS	25	725	19708	10.8734	4.24322e-05	4.24331e-05	4.18723e-05
GOTERM_BP_DIRECT	GO:0001937~negative regulation of endothelial cell proliferation	4	16	4.21594e-05	SPARC, ATP5A1, APOE, NR2F2	25	56	19708	56.3086	0.0189588	0.00957019	0.00944371
GOTERM_BP_DIRECT	GO:0051384~response to glucocorticoid	4	16	8.58916e-05	SPARC, ACSBG1, ADM, PTGDS	25	71	19708	44.4124	0.0382459	0.0129983	0.0128265
GOTERM_BP_DIRECT	GO:0048514~blood vessel morphogenesis	3	12	0.000922239	COL4A1, NEDD4, NR2F2	25	37	19708	63.9178	0.342223	0.0833729	0.082271
GOTERM_BP_DIRECT	GO:0050807~regulation of synapse organization	3	12	0.000972751	SPARC, NEDD4, APOE	25	38	19708	62.2358	0.35715	0.0833729	0.082271
GOTERM_BP_DIRECT	GO:0007616~long-term memory	3	12	0.00142366	EGR1, LCN2, APOE	25	46	19708	51.4122	0.476282	0.0833729	0.082271
GOTERM_BP_DIRECT	GO:0043524~negative regulation of neuron apoptotic process	4	16	0.00144671	PRDX2, CEBPB, MT1, APOE	25	186	19708	16.9531	0.481742	0.0833729	0.082271
GOTERM_BP_DIRECT	GO:0032496~response to lipopolysaccharide	4	16	0.00146913	PRDX2, CEBPB, SPARC, ADM	25	187	19708	16.8625	0.486997	0.0833729	0.082271
GOTERM_BP_DIRECT	GO:1901216~positive regulation of neuron death	3	12	0.0019567	EGR1, LCN2, APOE	25	54	19708	43.7956	0.589021	0.0987048	0.0974004
GOTERM_BP_DIRECT	GO:0006694~steroid biosynthetic process	3	12	0.00317234	CYP11A1, HSD3B1, HSD17B12	25	69	19708	34.2748	0.763671	0.144024	0.142121
GOTERM_BP_DIRECT	GO:0008203~cholesterol metabolic process	3	12	0.0088557	SOAT1, CYP11A1, APOE	25	117	19708	20.2133	0.982374	0.365499	0.360669
GOTERM_BP_DIRECT	GO:0008202~steroid metabolic process	3	12	0.0105211	SOAT1, CYP11A1, HSD3B1	25	128	19708	18.4763	0.991786	0.398047	0.392787
GOTERM_BP_DIRECT	GO:0007263~nitric oxide mediated signal transduction	2	8	0.0157207	MT1, APOE	25	13	19708	121.28	0.999249	0.548696	0.541445
GOTERM_BP_DIRECT	GO:0060644~mammary gland epithelial cell differentiation	2	8	0.0169202	CEBPB, PRLR	25	14	19708	112.617	0.999568	0.548696	0.541445
GOTERM_BP_DIRECT	GO:0001666~response to hypoxia	3	12	0.0258038	EGR1, ADM, ANGPTL4	25	206	19708	11.4804	0.999993	0.752056	0.742117
GOTERM_BP_DIRECT	GO:0042981~regulation of apoptotic process	3	12	0.0265042	EGR1, PRDX2, APOE	25	209	19708	11.3156	0.999995	0.752056	0.742117
GOTERM_BP_DIRECT	GO:0010596~negative regulation of endothelial cell migration	2	8	0.0288376	APOE, NR2F2	25	24	19708	65.6933	0.999998	0.770134	0.759956
GOTERM_BP_DIRECT	GO:0010628~positive regulation of gene expression	4	16	0.032715	EGR1, CEBPB, LCN2, VIM	25	582	19708	5.41801	1	0.825144	0.814239
GOTERM_BP_DIRECT	GO:0033344~cholesterol efflux	2	8	0.0370974	SOAT1, APOE	25	31	19708	50.8594	1	0.886432	0.874717
GOTERM_BP_DIRECT	GO:0070328~triglyceride homeostasis	2	8	0.0406166	ANGPTL4, APOE	25	34	19708	46.3718	1	0.921997	0.909812
GOTERM_BP_DIRECT	GO:0045893~positive regulation of transcription, DNA-templated	4	16	0.0450532	EGR1, CEBPB, APOE, NR2F2	25	661	19708	4.77047	1	0.934615	0.922264
GOTERM_BP_DIRECT	GO:0006693~prostaglandin metabolic process	2	8	0.0452897	GSTM1, PTGDS	25	38	19708	41.4905	1	0.934615	0.922264
GOTERM_BP_DIRECT	GO:0007528~neuromuscular junction development	2	8	0.0511005	COL4A1, NEDD4	25	43	19708	36.666	1	0.991003	0.977906
GOTERM_BP_DIRECT	GO:0048662~negative regulation of smooth muscle cell proliferation	2	8	0.0534153	APOE, NDRG2	25	45	19708	35.0364	1	0.991003	0.977906
GOTERM_BP_DIRECT	GO:0031623~receptor internalization	2	8	0.0545707	NEDD4, ADM	25	46	19708	34.2748	1	0.991003	0.977906
GOTERM_BP_DIRECT	GO:0010595~positive regulation of endothelial cell migration	2	8	0.0728738	SPARC, LCN2	25	62	19708	25.4297	1	1	0.988962
GOTERM_BP_DIRECT	GO:0048856~anatomical structure development	2	8	0.0740064	SPARC, NR2F2	25	63	19708	25.026	1	1	0.988962
GOTERM_BP_DIRECT	GO:0006633~fatty acid biosynthetic process	2	8	0.0863778	HSD17B12, PTGDS	25	74	19708	21.3059	1	1	0.988962
GOTERM_BP_DIRECT	GO:0043525~positive regulation of neuron apoptotic process	2	8	0.0952755	EGR1, LCN2	25	82	19708	19.2273	1	1	0.988962
Category	Term	Count	%	PValue	Genes	List Total	Pop Hits	Pop Total	Fold Enrichment	Bonferroni	Benjamini	FDR
KEGG_PATHWAY	mmu04979:Cholesterol metabolism	3	12	0.00470406	SOAT1, ANGPTL4, APOE	20	49	8977	27.4806	0.274309	0.319876	0.319876
KEGG_PATHWAY	mmu00140:Steroid hormone biosynthesis	3	12	0.0158633	CYP11A1, HSD3B1, HSD17B12	20	92	8977	14.6364	0.662891	0.539351	0.539351
KEGG_PATHWAY	mmu01100:Metabolic pathways	8	32	0.0413028	GSTM1, CYP11A1, HSD3B1, ATP5A1, PGK1, ACSBG1, HSD17B12, PTGDS	20	1619	8977	2.21791	0.943201	0.936197	0.936197
