# Supplementary material for: Loss of PBX1 function in Leydig cells causes testicular dysgenesis and male sterility
Source: Cell Mol Life Sci. 2024 May 9;81(1):212. doi: 10.1007/s00018-024-05249-5 (PMC11082031; doi:10.1007/s00018-024-05249-5)
Supplement: Supplementary file 6 — Supplementary file6 (XLSX 1311 KB) [file 18_2024_5249_MOESM6_ESM.xlsx]

## Sheet: PBX1_Peaks_anno
Supplementary Table 5: List of genes directly associated with Pbx1 from ChiP-seq results
chr	start	end	fold_enrichment	Element	GeneName
chr12	37414071	37414354	3.25431	Exon	Agmo
chr12	37414071	37414354	3.25431	Intron	Agmo
chr19	48863222	48863653	2.55385	--//--
chr5	28968230	28968623	2.55385	--//--
chr10	115927492	115927829	2.55385	--//--
chr19	38974920	38975185	3.06462	Promoter	AC100729.1
chr17	41652710	41652963	2.98936	--//--
chr10	6803891	6804412	3.06462	Intron	Oprm1
chr10	6803891	6804412	3.06462	Intron	Oprm1
chr10	6803891	6804412	3.06462	Intron	Oprm1
chr10	6803891	6804412	3.06462	Intron	Oprm1
chr10	6803891	6804412	3.06462	Intron	Oprm1
chr10	6803891	6804412	3.06462	Intron	Oprm1
chr10	6803891	6804412	3.06462	Intron	Oprm1
chr10	6803891	6804412	3.06462	Intron	Oprm1
chr10	6803891	6804412	3.06462	Intron	Oprm1
chr18	49154713	49154993	2.80722	--//--
chr2	39553746	39554061	3.6945	--//--
chr1	139608792	139609170	2.80722	Intron	Cfhr3
chr2	60255850	60256144	3.27509	Intron	Cd302
chr2	60255850	60256144	3.27509	Intron	Cd302
chr2	121654421	121654714	2.42169	Intron	Frmd5
chr2	121654421	121654714	2.42169	Intron	Frmd5
chr2	121654421	121654714	2.42169	Intron	Frmd5
chr2	121654421	121654714	2.42169	Intron	Frmd5
chr10	96929433	96929777	3.43829	Intron	AC158607.1
chr9	76959104	76959762	4.08616	Intron	Tinag
chr1	102574544	102575301	2.80722	--//--
chr14	104103532	104104044	3.74296	--//--
chr16	84313885	84314239	2.51974	--//--
chr4	135591200	135591457	2.92643	--//--
chr16	80246080	80246548	3.57539	--//--
chr14	10388591	10389075	2.80722	Intron	Fhit
chr17	22350636	22350901	2.55385	Intron	Zfp944
chr2	144976348	144976671	3.82145	--//--
chr10	65294472	65295518	3.57539	--//--
chr14	85155934	85156216	2.45592	--//--
chr10	29627915	29628503	3.06462	--//--
chr5	14583517	14583849	4.08616	Intron	Pclo
chr16	62907744	62908092	2.49113	Exon	Pros1
chr16	62907744	62908092	2.49113	Intron	Pros1
chr18	20458909	20459253	2.55385	Intron	Dsg4
chr6	49402202	49402491	2.49113	Intron	Stk31
chr3	126344953	126345350	3.28038	--//--
chr10	122670961	122671224	2.46028	--//--
chr17	91595325	91595679	3.27509	--//--
chr5	58619950	58620373	2.50912	--//--
chr4	136477201	136477638	3.05028	Intron	Luzp1
chr4	136477201	136477638	3.05028	Intron	Luzp1
chr4	72899940	72900196	3.06462	--//--
chr6	104156881	104157610	2.95637	--//--
chrX	144221293	144221562	2.55385	--//--
chr16	82419701	82420089	3.21135	--//--
chr10	37598843	37599241	2.45592	--//--
chr3	143064199	143064469	2.58683	--//--
chr8	82966761	82967199	2.49113	Intron	Rnf150
chr9	76486339	76486594	3.27509	--//--
chr11	11812674	11812972	2.98936	--//--
chr10	82650228	82650597	4.59693	Exon	Tdg
chr10	82650228	82650597	4.59693	Exon	Tdg
chr10	82650228	82650597	4.59693	Exon	Glt8d2
chr10	82650228	82650597	4.59693	UTR3	Tdg
chr10	82650228	82650597	4.59693	UTR3	Tdg
chr10	82650228	82650597	4.59693	UTR3	Glt8d2
chr16	12207845	12208175	2.75258	Intron	Shisa9
chr14	50000614	50000898	4.08616	--//--
chr3	111291950	111292266	2.55385	--//--
chr7	123591149	123591426	2.69914	--//--
chr16	31657910	31658257	3.25431	--//--
chr3	26655259	26655603	2.55385	Intron	Spata16
chr3	158970215	158970500	3.05028	--//--
chr16	27303343	27303678	2.55385	--//--
chr2	108635746	108636051	3.25431	--//--
chr15	54762043	54762314	3.06462	--//--
chr17	7643028	7643327	2.55385	--//--
chr1	79433005	79433322	3.27509	--//--
chr8	98972174	98972620	3.05506	--//--
chr18	48569847	48570229	2.80722	--//--
chr5	90340275	90340579	2.43869	Promoter	Ankrd17
chr5	90340275	90340579	2.43869	Intron	Ankrd17
chr6	102434378	102434630	3.28038	Intron	Cntn3
chr1	50720285	50720650	3.06462	--//--
chr1	169267190	169267480	2.55385	--//--
chr8	98749803	98750108	3.06462	--//--
chr14	116816529	116816846	2.55385	--//--
chr1	187969385	187969663	2.50912	Intron	Esrrg
chr2	73039639	73040047	2.94711	--//--
chr17	39703750	39704006	2.98936	--//--
chr1	81358268	81358552	3.57539	--//--
chr7	18205011	18205403	2.55385	--//--
chr14	94028456	94028745	2.87033	--//--
chr10	113364972	113365248	2.55385	--//--
chr4	17135107	17135654	3.57539	--//--
chr3	72937667	72937957	2.61453	Intron	Sis
chr19	35514999	35515295	2.55385	--//--
chr13	86365262	86365525	3.41416	--//--
chr4	93463838	93464179	2.55385	Intron	Gm12649
chr8	51154765	51155233	3.06462	--//--
chr2	138682809	138683075	2.54588	--//--
chr2	57585415	57585685	3.06462	--//--
chr6	75438773	75439072	2.4734	--//--
chr2	48106778	48107089	3.06462	Intron	Gm13481
chr10	104587963	104588283	2.80722	--//--
chr10	66209872	66210309	2.55385	Intron	1700023F02Rik
chr1	119122247	119122537	2.45592	--//--
chr19	28851944	28852590	2.96808	Intron	Slc1a1
chr2	111996585	111996841	2.55385	--//--
chr1	62811113	62811617	2.55385	Exon	Gm37121
chr1	62811113	62811617	2.55385	Intron	Nrp2
chr1	62811113	62811617	2.55385	Intron	Nrp2
chr1	62811113	62811617	2.55385	Intron	Nrp2
chr1	62811113	62811617	2.55385	Intron	Nrp2
chr10	35956055	35956352	2.80722	--//--
chr10	114083393	114083659	2.55385	--//--
chr13	4272493	4272768	3.57539	Intron	Akr1c12
chr13	96524121	96524389	2.61453	Intron	Polk
chr13	96524121	96524389	2.61453	Intron	Polk
chr10	91227252	91227509	2.66465	Promoter	AC122188.1
chr9	93232408	93233030	3.05506	--//--
chr14	94667280	94667914	2.78941	--//--
chr5	84070051	84070337	3.39037	Intron	Epha5
chr5	40721964	40722241	2.55385	--//--
chr5	85646204	85646571	2.55385	--//--
chr4	75393347	75393600	3.6223	--//--
chr5	45202447	45202731	3.06462	Intron	D5Ertd615e
chr5	45202447	45202731	3.06462	Intron	Gm43303
chr14	84809766	84810083	3.06462	--//--
chr1	102920937	102921203	3.06462	--//--
chr4	25247385	25247637	2.54588	Intron	Gm11906
chr2	137988423	137988743	2.55385	--//--
chr17	4164764	4165234	2.55385	--//--
chr3	47059625	47059938	2.55385	--//--
chr12	93055874	93056633	2.55385	--//--
chr8	66627322	66627659	3.06462	--//--
chr5	86258167	86258464	2.59824	Intron	Tmprss11c
chr6	105096595	105097039	2.80722	--//--
chr14	111331573	111331854	2.80722	--//--
chr10	65177882	65178286	3.06462	--//--
chrX	58575822	58576096	3.06462	--//--
chr6	44466337	44466828	3.43829	--//--
chr10	94723778	94724254	4.18411	Intron	Cep83
chr14	89790793	89791045	2.75258	--//--
chr1	3047954	3048522	2.55385	--//--
chr11	72864456	72865002	3.06462	Exon	Zzef1
chr11	72864456	72865002	3.06462	Exon	Zzef1
chr11	72864456	72865002	3.06462	Intron	Zzef1
chr11	72864456	72865002	3.06462	Intron	Zzef1
chr18	50589367	50589910	2.88592	--//--
chr5	59712633	59712913	2.55385	--//--
chr7	5973780	5974100	2.55385	--//--
chr5	72297898	72298169	2.59824	Exon	Atp10d
chr5	72297898	72298169	2.59824	Exon	Atp10d
chr5	72297898	72298169	2.59824	Exon	Atp10d
chr5	72297898	72298169	2.59824	UTR3	Atp10d
chr5	72297898	72298169	2.59824	UTR3	Atp10d
chr9	37726042	37726307	2.55385	--//--
chr6	123217094	123217347	2.46028	--//--
chr2	41785331	41785594	2.55385	Intron	Lrp1b
chr2	41785331	41785594	2.55385	Intron	Lrp1b
chr4	15617108	15617555	3.27509	--//--
chr2	48985454	48985775	2.58683	Intron	Mbd5
chr2	48985454	48985775	2.58683	Intron	Mbd5
chr2	48985454	48985775	2.58683	Intron	Mbd5
chr15	51002059	51002361	3.57539	--//--
chr1	44719350	44719629	2.55385	Intron	Gulp1
chr1	44719350	44719629	2.55385	Intron	Gulp1
chr3	23626162	23626427	2.55385	--//--
chr10	126196626	126196953	2.55385	--//--
chr6	105925504	105925814	2.4734	Intron	Cntn4
chr6	105925504	105925814	2.4734	Intron	Cntn4
chr2	58561277	58561688	2.55385	Intron	Acvr1
chr11	11480197	11480469	2.80722	Intron	4930415F15Rik
chr11	11480197	11480469	2.80722	Intron	4930415F15Rik
chr2	47561339	47561685	2.45592	--//--
chr3	33516663	33517105	4.07341	--//--
chr5	87668773	87669081	2.55385	Exon	Csn1s1
chr5	87668773	87669081	2.55385	Exon	Csn1s1
chr5	87668773	87669081	2.55385	Intron	Csn1s1
chr5	87668773	87669081	2.55385	Intron	Csn1s1
chr5	87668773	87669081	2.55385	Intron	Csn1s1
chr5	87668773	87669081	2.55385	UTR5	Csn1s1
chr5	87668773	87669081	2.55385	Promoter	Csn1s1
chr19	21212695	21212973	2.61453	--//--
chr13	18941256	18941685	2.50912	--//--
chr12	101153510	101153793	2.80722	--//--
chr5	82488799	82489170	2.55385	--//--
chr10	92136750	92137469	2.96808	Exon	Mir1251
chr10	92136750	92137469	2.96808	Promoter	Gm27366
chr10	92136750	92137469	2.96808	Promoter	Gm27419
chr10	92136750	92137469	2.96808	Promoter	RMST_1
chr10	92136750	92137469	2.96808	Promoter	Mir1251
chr10	92136750	92137469	2.96808	Intron	RMST_1
chr10	92136750	92137469	2.96808	Intron	RMST_1
chr4	22142265	22142546	2.55385	--//--
chr2	14725254	14725510	3.06462	Intron	Gm10848
chr2	14725254	14725510	3.06462	Intron	Cacnb2
chr1	67471418	67471792	2.55385	--//--
chr2	39517026	39517595	3.57539	--//--
chr11	98084833	98085260	3.06462	Exon	Fbxl20
chr11	98084833	98085260	3.06462	Exon	Gm11632
chr11	98084833	98085260	3.06462	Intron	Gm11632
chr11	98084833	98085260	3.06462	UTR3	Fbxl20
chr4	29953966	29954815	3.06462	--//--
chr1	145141159	145141417	2.98936	--//--
chr17	81772162	81772440	2.61453	--//--
chr19	12036932	12037314	3.25431	Intron	Olfr1423
chr19	12036932	12037314	3.25431	Promoter	Gm44859
chr19	12036932	12037314	3.25431	Promoter	Olfr1423
chr17	61243149	61243527	4.08616	--//--
chr9	79663602	79663906	3.98581	Intron	Col12a1
chr9	20346304	20346563	3.06462	UTR3	Zfp560
chr9	20346304	20346563	3.06462	Exon	Zfp560
chr8	97956977	97957260	2.98936	--//--
chr8	28320039	28320425	2.49113	--//--
chr3	143174894	143175195	3.06462	--//--
chr10	98241742	98242287	3.57539	--//--
chr3	111614653	111615079	2.55385	--//--
chr16	69864707	69865045	2.80722	Promoter	Speer2
chr3	14582700	14583028	3.01094	Intron	E2f5
chr1	105265025	105265307	2.97566	--//--
chr3	8365361	8365671	2.55385	--//--
chr6	41785139	41785400	3.48758	--//--
chr5	130954164	130954574	3.05028	Intron	Wbscr17
chr6	116709777	116710032	4.2771	Intron	Tmem72
chr5	41644787	41645051	2.55385	Intron	Rab28
chr14	113750423	113750724	2.98936	--//--
chrX	51158660	51158950	2.55385	Intron	Mbnl3
chrX	51158660	51158950	2.55385	Intron	Mbnl3
chr7	87396991	87397260	2.55385	Exon	Nox4
chr7	87396991	87397260	2.55385	Exon	Nox4
chr7	87396991	87397260	2.55385	UTR3	Nox4
chr7	87396991	87397260	2.55385	UTR3	Nox4
chr7	87396991	87397260	2.55385	UTR3	Nox4
chr1	11507471	11508021	3.08902	Intron	A830018L16Rik
chr1	11507471	11508021	3.08902	Intron	A830018L16Rik
chr12	90154949	90155534	2.55385	Intron	Nrxn3
chr1	124528850	124529235	2.4734	Intron	Gm28928
chr1	27628508	27628842	2.55385	--//--
chr1	10441702	10442102	4.08616	Intron	Cpa6
chr13	79939564	79939827	2.49113	Intron	Gm28526
chr10	70974486	70974819	2.55385	Intron	Bicc1
chr11	63805895	63806165	2.98936	--//--
chr10	71253581	71253845	3.57539	--//--
chr6	78893279	78893553	2.55385	--//--
chr13	18561935	18562253	2.55385	--//--
chr5	48648374	48648886	3.53831	Intron	Kcnip4
chr5	48648374	48648886	3.53831	Intron	Kcnip4
chr5	48648374	48648886	3.53831	Intron	Kcnip4
chr5	48648374	48648886	3.53831	Intron	Kcnip4
chr5	48648374	48648886	3.53831	Intron	Kcnip4
chr5	48648374	48648886	3.53831	Intron	Kcnip4
chr5	108575896	108576283	2.58683	Intron	Gak
chr3	128772443	128772713	2.55385	Intron	Gm43824
chr13	109623157	109623577	3.01094	Intron	Pde4d
chr13	109623157	109623577	3.01094	Intron	Pde4d
chr13	109623157	109623577	3.01094	Intron	Pde4d
chr13	109623157	109623577	3.01094	Intron	Pde4d
chr13	109623157	109623577	3.01094	Intron	Pde4d
chr13	109623157	109623577	3.01094	Intron	Pde4d
chr12	37043797	37044087	3.74296	Intron	CT010456.4
chr3	72014797	72015108	2.55385	--//--
chr16	32202817	32203100	3.05028	--//--
chr4	87665479	87665783	2.55385	--//--
chr1	108067173	108067638	3.57539	--//--
chr16	43831953	43832360	3.6945	--//--
chr3	112122936	112123364	3.06462	--//--
chr3	12058708	12059568	3.06462	--//--
chr6	63228020	63228388	3.06462	--//--
chr18	9565969	9566226	2.55385	--//--
chr3	29827288	29827711	2.80722	Intron	Gm33206
chr10	32398818	32399089	2.55385	Intron	Nkain2
chr5	91812997	91813452	3.57539	--//--
chr3	159323229	159323511	2.55385	--//--
chr8	17436957	17437226	3.23269	Intron	Csmd1
chr8	17436957	17437226	3.23269	Intron	Csmd1
chr18	8267858	8268168	2.71043	--//--
chr6	109824175	109824479	3.06462	--//--
chr2	11440085	11440348	4.08616	--//--
chr8	54288292	54288558	2.42169	--//--
chr7	102629237	102629581	3.06462	--//--
chr13	75126561	75126984	3.06462	Exon	Pcsk1
chr13	75126561	75126984	3.06462	Intron	Pcsk1
chr13	75126561	75126984	3.06462	Intron	Pcsk1
chr19	48224622	48224912	2.55385	Intron	Sorcs3
chr13	105189693	105189955	2.43869	Intron	Rnf180
chr14	96044126	96044480	3.06462	--//--
chr1	18234265	18234563	3.06462	--//--
chr8	77903612	77904112	3.06462	--//--
chr7	51450116	51450392	2.55385	--//--
chrX	131223418	131223714	2.55385	--//--
chr10	51361470	51362611	3.74296	--//--
chr3	77530066	77530335	3.06462	--//--
chr1	71280324	71280600	2.80722	Exon	Abca12
chr1	71280324	71280600	2.80722	Intron	Abca12
chr1	71280324	71280600	2.80722	Intron	Abca12
chr1	41684888	41685368	3.06462	--//--
chr7	97059483	97059776	2.80722	Intron	Nars2
chr18	26455683	26456047	2.96808	--//--
chr15	67715765	67716102	2.55385	--//--
chr2	79861362	79861616	2.49113	Intron	Pde1a
chr2	79861362	79861616	2.49113	Intron	Pde1a
chr2	79861362	79861616	2.49113	Intron	Pde1a
chr18	4607354	4607624	2.50912	--//--
chr15	77565245	77565702	2.42169	--//--
chr9	33454098	33454395	2.68178	--//--
chr13	41857246	41857598	2.82723	--//--
chr2	62746877	62747198	2.55385	Intron	Kcnh7
chr17	36115702	36115968	2.98936	Exon	H2-T10
chr17	36115702	36115968	2.98936	Intron	BC023719
chr17	36115702	36115968	2.98936	Intron	Gm7030
chr1	68752918	68753443	3.57539	Intron	Erbb4
chr18	9198545	9198886	3.57539	--//--
chr16	82558559	82558817	3.25431	--//--
chr14	98443180	98443603	3.05506	--//--
chr16	59669303	59669624	4.04378	Intron	Epha6
chr12	33931829	33932175	2.55385	--//--
chr5	91509747	91510031	2.80722	--//--
chr1	18657399	18657679	2.55385	--//--
chr13	102124347	102125049	2.55385	--//--
chr6	13787555	13787832	2.49113	--//--
chr18	22941974	22942578	2.96808	Intron	Nol4
chr18	22941974	22942578	2.96808	Intron	Nol4
chr13	74408494	74408750	3.46276	Promoter	CT009486.1
chr2	54203226	54203592	2.55385	--//--
chr4	93592962	93593336	3.57539	Intron	Gm12649
chr16	42709241	42709605	3.16951	--//--
chr9	18387421	18387808	2.55385	Intron	Naalad2
chr9	18387421	18387808	2.55385	Promoter	Naalad2
chr9	18387421	18387808	2.55385	Promoter	Naalad2
chr11	71928548	71928919	2.8535	Exon	4930401O10Rik
chr11	71928548	71928919	2.8535	Intron	4930401O10Rik
chr8	73399640	73400001	2.80722	--//--
chr4	49452029	49452431	2.55385	Intron	Acnat1
chr4	49452029	49452431	2.55385	Promoter	Acnat1
chr4	49452029	49452431	2.55385	Promoter	Acnat1
chr15	25089358	25089680	2.45592	--//--
chr1	9869013	9869350	3.06462	Intron	Sgk3
chr1	9869013	9869350	3.06462	Intron	Sgk3
chr2	143308355	143308751	2.4734	--//--
chr4	77410749	77411066	3.06462	Intron	Ptprd
chr4	77410749	77411066	3.06462	Intron	Ptprd
chr15	26474115	26474424	2.55385	--//--
chr16	49923533	49923996	3.08902	--//--
chr3	155514181	155514459	2.55385	Exon	Scp2-ps1
chr3	155514181	155514459	2.55385	Promoter	Scp2-ps1
chr10	56631245	56631521	2.46028	--//--
chr11	48149392	48149715	3.32095	--//--
chr4	50353146	50353692	2.61453	--//--
chr14	89248126	89248431	2.55385	--//--
chr13	76711729	76712015	3.01094	Intron	Mctp1
chr1	69902334	69902696	2.55385	Intron	Spag16
chr1	69902334	69902696	2.55385	Intron	Spag16
chr6	37703146	37703450	4.08616	--//--
chr8	44664751	44665265	2.55385	--//--
chr10	51051576	51051829	2.61453	--//--
chr4	25166192	25166486	3.48604	Intron	Gm11906
chr12	91301887	91302586	3.06462	Intron	Cep128
chr6	46616693	46617015	4.59693	Intron	Cntnap2
chr9	85048009	85048459	2.54588	--//--
chr13	105684922	105685482	2.98936	--//--
chr10	51251442	51251737	3.06462	--//--
chr8	98579345	98579719	2.80722	--//--
chr2	78073685	78074000	2.74835	Intron	4930440I19Rik
chr14	46632449	46632707	3.57539	--//--
chr3	20310732	20311129	2.58683	--//--
chr12	13048855	13049195	3.06462	Intron	AC161052.4
chr7	87948768	87949046	3.06462	Intron	Grm5
chr7	26666045	26666490	3.06462	Exon	Cyp2b23
chr7	26666045	26666490	3.06462	Intron	Cyp2b23
chr1	96511511	96511771	2.55385	--//--
chr6	74319035	74319312	3.57539	--//--
chr14	50290000	50290585	2.55385	--//--
chr15	14457833	14458168	2.55385	--//--
chr9	77246743	77247012	2.55385	Intron	Mlip
chr9	77246743	77247012	2.55385	Intron	Mlip
chr9	77246743	77247012	2.55385	Intron	Mlip
chr9	77246743	77247012	2.55385	Intron	Mlip
chr9	77246743	77247012	2.55385	Intron	Mlip
chr16	86908314	86908600	3.06462	--//--
chr14	73711717	73711970	2.55385	--//--
chr1	66596868	66597163	3.06462	Intron	Unc80
chr6	123022933	123023309	2.96808	Intron	Clec4a4
chr2	78363635	78363889	3.06462	--//--
chr3	118473559	118473818	3.06462	Intron	Gm26871
chr3	118473559	118473818	3.06462	Intron	Gm26871
chr6	10808965	10809246	3.06462	Exon	Gm43960
chr3	153184975	153185435	2.77087	--//--
chr11	7386358	7386733	2.42169	--//--
chr13	39936248	39936582	2.55385	--//--
chr18	62091534	62091800	2.71672	--//--
chr14	124151594	124151854	2.58683	Intron	Fgf14
chr14	124151594	124151854	2.58683	Intron	Fgf14
chr15	46542478	46542747	3.06462	--//--
chr12	61651803	61652376	2.88592	Intron	Lrfn5
chr1	100924837	100925257	2.95637	--//--
chr16	6174002	6174259	2.58683	--//--
chr3	48215324	48215595	3.14899	--//--
chr15	17398268	17398566	2.78941	--//--
chr8	7148111	7148402	3.06462	--//--
chr11	35021145	35021483	4.08616	--//--
chr1	98832353	98832772	3.05506	--//--
chr7	72129202	72129509	2.55385	Intron	Mctp2
chr7	72129202	72129509	2.55385	Intron	Mctp2
chr16	53249283	53249736	2.54588	--//--
chr14	84749681	84749962	2.55385	--//--
chr14	107362380	107362731	2.49113	--//--
chr3	46511939	46512365	2.55385	--//--
chr5	151568087	151568378	2.92643	Intron	Vmn2r18
chr3	92159160	92159447	2.80722	--//--
chr17	85150239	85150495	2.45592	Intron	Camkmt
chrX	121782915	121783199	2.55385	--//--
chr13	83764662	83764981	2.4734	Intron	C130071C03Rik
chr13	83764662	83764981	2.4734	Intron	C130071C03Rik
chr12	42042575	42042831	2.49113	--//--
chr3	111626071	111626370	2.55385	--//--
chr6	14196153	14196467	2.49113	--//--
chr5	81449418	81449686	2.55385	Intron	Adgrl3
chr5	81449418	81449686	2.55385	Intron	Adgrl3
chr5	81449418	81449686	2.55385	Intron	Adgrl3
chr10	109626762	109627076	2.45592	--//--
chr3	76104811	76105211	3.19029	Intron	Fstl5
chr3	76104811	76105211	3.19029	Intron	Fstl5
chr9	70567540	70567883	2.66465	Intron	Sltm
chr9	70567540	70567883	2.66465	Intron	Sltm
chr18	32205224	32205486	3.06462	Intron	Map3k2
chr3	45868653	45868956	2.88592	--//--
chr15	50372285	50372541	2.55385	--//--
chr15	47674383	47674729	2.55385	Intron	Csmd3
chr3	73382914	73383410	2.80722	Intron	4930509J09Rik
chr3	73382914	73383410	2.80722	Intron	Gm20754
chr3	73382914	73383410	2.80722	Intron	Gm38353
chr7	88022040	88022483	3.27509	Intron	Grm5
chr16	12864373	12864684	3.27509	--//--
chr9	27590858	27591164	2.55385	--//--
chr13	86370882	86371176	2.80722	--//--
chr16	86721532	86721857	2.80722	--//--
chr7	72628288	72628611	3.05506	--//--
chr2	16004456	16004954	2.55385	Intron	Malrd1
chr15	21124817	21125152	3.06462	Intron	Cdh12
chr10	104438845	104439098	3.06462	--//--
chr13	80170526	80170956	2.84653	--//--
chr14	115171745	115172240	4.08616	Intron	Gpc5
chr14	102418295	102418744	3.51276	--//--
chr10	27015375	27015689	4.45212	Exon	Lama2
chr10	27015375	27015689	4.45212	Intron	Lama2
chr10	27015375	27015689	4.45212	Intron	Lama2
chr16	86961692	86961969	2.55385	--//--
chr16	73069791	73070150	3.43829	--//--
chr10	72270072	72270340	2.58683	--//--
chr9	11597446	11597702	2.49113	--//--
chr13	89713021	89713429	4.08616	Intron	Vcan
chr6	66809296	66809567	3.23269	--//--
chr2	71386770	71387188	2.46028	Promoter	Hat1
chr15	61630628	61631022	2.95637	--//--
chr15	18888418	18888751	3.06462	Intron	Cdh10
chr15	18888418	18888751	3.06462	Intron	Cdh10
chr18	15776443	15776739	2.55385	--//--
chr1	74990261	74990540	2.80722	Intron	Nhej1
chr5	55047684	55047966	3.03284	--//--
chr1	177195484	177195842	2.94711	Intron	Akt3
chr12	106014087	106014414	2.88592	Intron	Vrk1
chr14	71377625	71377917	3.57539	--//--
chr15	50744232	50744698	2.80722	Intron	Trps1
chr15	50744232	50744698	2.80722	Intron	Trps1
chr4	27589853	27590346	2.80722	--//--
chr12	35478748	35479028	3.48604	--//--
chr1	22590046	22590366	2.61453	Intron	Rims1
chr1	22590046	22590366	2.61453	Intron	Rims1
chr1	22590046	22590366	2.61453	Intron	Rims1
chr1	22590046	22590366	2.61453	Intron	Rims1
chr3	12087858	12088197	2.96808	--//--
chr10	105838763	105839266	2.58683	Exon	Mettl25
chr10	105838763	105839266	2.58683	Intron	Mettl25
chr10	105838763	105839266	2.58683	Intron	Mettl25
chr10	105838763	105839266	2.58683	Intron	Mettl25
chr10	105838763	105839266	2.58683	Promoter	Ccdc59
chr10	44049457	44049759	2.59824	Intron	Crybg1
chr2	86037462	86037767	3.06462	Intron	Olfr1033
chr2	86037462	86037767	3.06462	Promoter	Olfr1033
chr2	86037462	86037767	3.06462	Intron	Olfr1033
chr2	86037462	86037767	3.06462	Intron	Olfr1033
chr9	20304841	20305117	2.43869	--//--
chr1	82392185	82392514	2.55385	Exon	Gm28940
chr1	82392185	82392514	2.55385	Intron	Rhbdd1
chr1	140497891	140498233	2.50912	Intron	Kcnt2
chr1	140497891	140498233	2.50912	Intron	Kcnt2
chr1	140497891	140498233	2.50912	Intron	Kcnt2
chr11	27931678	27932029	2.94711	--//--
chr1	21949369	21949706	3.34377	Intron	Kcnq5
chr19	31682689	31683070	4.08616	Intron	Prkg1
chr12	39403781	39404099	3.06462	--//--
chr1	172661785	172662057	2.98936	--//--
chr10	11507128	11507460	3.56423	--//--
chr17	55497889	55498184	2.88592	Intron	St6gal2
chr7	40609669	40609939	3.06462	--//--
chr18	26658506	26658773	4.02267	--//--
chr1	85105524	85105805	2.58683	Intron	A530032D15Rik
chr1	85105524	85105805	2.58683	Promoter	A530040E14Rik
chr1	85105524	85105805	2.58683	Promoter	A530040E14Rik
chr1	85105524	85105805	2.58683	Promoter	A530040E14Rik
chr1	85105524	85105805	2.58683	Promoter	A530040E14Rik
chr1	85105524	85105805	2.58683	Promoter	A530040E14Rik
chr1	85105524	85105805	2.58683	Intron	C130026I21Rik
chr9	91433314	91433607	3.57539	Intron	Gm29478
chr5	3456859	3457149	3.06462	Intron	Cdk6
chr12	60562464	60562903	2.55385	--//--
chr4	76749674	76749948	3.74296	Intron	Ptprd
chr1	63439665	63439943	2.55385	--//--
chr6	64296645	64296920	2.58683	Intron	Grid2
chr2	113783526	113783879	2.63102	Intron	Scg5
chr9	118757683	118758158	3.06462	Intron	Itga9
chr9	118757683	118758158	3.06462	Intron	Itga9
chr1	175125204	175125646	2.46028	Intron	Rgs7
chr7	69608406	69608674	3.48758	Promoter	Gm7627
chr2	70301251	70301535	2.68178	Intron	Myo3b
chr1	82865765	82866059	3.25431	Intron	Agfg1
chr4	110458803	110459201	3.57539	Intron	Agbl4
chr4	110458803	110459201	3.57539	Intron	Agbl4
chr13	83166406	83166682	2.61453	Intron	AC124196.1
chr9	58994931	58995217	3.14899	Intron	Neo1
chr9	58994931	58995217	3.14899	Intron	CT033754.1
chr1	146660389	146660807	2.98936	Intron	Brinp3
chr1	146660389	146660807	2.98936	Intron	Brinp3
chr10	64509091	64509499	2.80722	Intron	Ctnna3
chr16	61240990	61241273	3.57539	--//--
chr7	52654887	52655146	2.42169	--//--
chr1	116813717	116814181	3.06462	Intron	Gm19965
chr10	64151855	64152253	2.80722	Intron	Ctnna3
chr9	4475028	4475370	2.55385	Intron	Gria4
chr1	83254962	83255263	2.61453	Exon	Sphkap
chr1	83254962	83255263	2.61453	UTR3	Sphkap
chr3	61474202	61474495	2.55385	--//--
chr14	108154384	108154880	3.06462	--//--
chr10	29816340	29816710	2.55385	--//--
chr10	70526116	70526462	2.4734	Intron	Fam13c
chr6	79300113	79300473	3.98581	--//--
chr12	4079564	4079835	2.55385	Promoter	CT572999.3
chr2	69208470	69208809	3.57539	--//--
chr13	34936733	34937106	3.34377	Intron	4933417A18Rik
chr16	46229294	46229718	3.06462	--//--
chr9	18725838	18726363	3.06462	--//--
chrX	137366133	137366585	2.55385	--//--
chr14	49926635	49927000	3.06462	--//--
chr17	16250779	16251321	4.08616	--//--
chr10	14759418	14759682	3.06462	Exon	B230364G03Rik
chr10	14759418	14759682	3.06462	Promoter	Nmbr
chr10	14759418	14759682	3.06462	Promoter	Nmbr
chr10	14759418	14759682	3.06462	Intron	Nmbr
chr10	14759418	14759682	3.06462	Intron	Nmbr
chr18	3283069	3283329	2.49113	Promoter	Crem
chr18	3283069	3283329	2.49113	Promoter	Crem
chr18	3283069	3283329	2.49113	Promoter	Crem
chr18	3283069	3283329	2.49113	Promoter	Crem
chr18	3283069	3283329	2.49113	Promoter	Crem
chr18	3283069	3283329	2.49113	Promoter	Crem
chr18	3283069	3283329	2.49113	Intron	Crem
chr18	3283069	3283329	2.49113	Intron	Crem
chr18	3283069	3283329	2.49113	Intron	Crem
chr18	3283069	3283329	2.49113	Intron	Crem
chr18	3283069	3283329	2.49113	Intron	Crem
chr18	3283069	3283329	2.49113	Intron	Crem
chr13	34689646	34689923	4.01459	--//--
chr5	108764189	108764565	2.55385	Intron	Rnf212
chr5	108764189	108764565	2.55385	Intron	Rnf212
chr5	108764189	108764565	2.55385	Intron	1700047L14Rik
chr5	108764189	108764565	2.55385	Intron	Rnf212
chr15	44341763	44342345	3.43829	--//--
chr18	55835469	55835721	2.90603	--//--
chr12	56698476	56698767	2.55385	Intron	Pax9
chr13	84632997	84633566	3.57539	--//--
chr1	162667088	162667752	3.27509	--//--
chr2	41057052	41057360	2.50912	Intron	Lrp1b
chr17	16586814	16587114	2.54588	--//--
chr18	58085814	58086085	2.92643	Intron	Fbn2
chr16	74471087	74471344	3.74296	--//--
chr7	15846891	15847197	2.55385	--//--
chr11	26861697	26861962	3.57539	--//--
chr10	16286824	16287290	3.27509	--//--
chr4	27479545	27480059	2.95637	--//--
chr5	70888984	70889475	2.42169	--//--
chr5	71072095	71072447	3.57539	Intron	Gabra2
chr5	71072095	71072447	3.57539	Intron	Gabra2
chr14	104202135	104202684	3.32592	--//--
chr3	148311789	148312219	2.98936	--//--
chr6	76145505	76145841	2.61453	--//--
chr1	3478130	3478582	2.49113	Intron	Gm1992
chr1	3478130	3478582	2.49113	Intron	Xkr4
chr1	68108605	68108873	2.61453	Intron	Erbb4
chr11	46737092	46737346	2.55385	Intron	Havcr1
chr14	104750190	104750448	3.48388	--//--
chr11	76917258	76917532	2.42169	--//--
chr3	43991699	43992101	2.55385	--//--
chr14	49208367	49208774	2.45592	--//--
chr5	130493894	130494240	2.55385	Intron	Caln1
chr5	130493894	130494240	2.55385	Intron	Caln1
chr5	130493894	130494240	2.55385	Intron	Caln1
chr5	130493894	130494240	2.55385	Intron	Caln1
chr8	32722037	32722301	2.55385	Intron	Nrg1
chr4	51793557	51793832	3.06462	--//--
chr3	35172976	35173231	2.52736	--//--
chr8	37961353	37961684	2.55385	Intron	Sgcz
chr4	105367538	105367806	3.27509	--//--
chr7	50507421	50507754	3.06462	Intron	Nell1
chr13	74985386	74985653	3.57539	--//--
chr16	67691213	67691496	3.27509	--//--
chr11	89869370	89869622	2.55385	--//--
chr11	38318553	38319194	3.57539	--//--
chr17	91664680	91664954	2.94711	--//--
chr15	49088062	49088459	3.8479	--//--
chr3	72514503	72514841	3.06462	--//--
chr14	111807505	111808023	3.27509	--//--
chr11	105632267	105632522	2.54588	Intron	Tanc2
chr1	49490622	49490903	2.55385	--//--
chr5	106897754	106898019	3.51276	Intron	Hfm1
chr3	76616527	76616924	2.4734	Intron	Fstl5
chr3	76616527	76616924	2.4734	Intron	Fstl5
chr14	13047034	13047365	2.49113	--//--
chr10	67946741	67947117	2.55385	--//--
chr5	47317515	47317779	2.58683	--//--
chr10	97682086	97682401	3.06462	Exon	Gm10754
chr10	97682086	97682401	3.06462	Exon	Gm10754
chr10	97682086	97682401	3.06462	Exon	Epyc
chr10	97682086	97682401	3.06462	UTR3	Epyc
chr6	6405295	6405710	3.25431	--//--
chr6	5082837	5083155	3.74296	Exon	Ppp1r9a
chr6	5082837	5083155	3.74296	Intron	Ppp1r9a
chr6	5082837	5083155	3.74296	Intron	Ppp1r9a
chr6	5082837	5083155	3.74296	Intron	Ppp1r9a
chr1	111833663	111834065	2.54588	Exon	Gm37934
chr1	111833663	111834065	2.54588	Promoter	Gm37934
chr4	154040967	154041276	2.4734	Exon	Ccdc27
chr4	154040967	154041276	2.4734	Intron	Ccdc27
chr4	154040967	154041276	2.4734	Intron	Ccdc27
chr12	74544880	74545214	2.78941	--//--
chr13	115748173	115748508	2.54588	--//--
chr5	44158349	44158641	2.95757	--//--
chr3	40077543	40077807	2.80722	--//--
chr14	82277898	82278407	2.98936	--//--
chr6	78861814	78862109	3.06462	--//--
chr13	102259152	102259501	2.78941	--//--
chr3	47450289	47450720	2.55385	--//--
chr4	21276373	21276725	3.41416	--//--
chr8	24412732	24413128	2.55385	Exon	Gm30692
chr8	24412732	24413128	2.55385	Intron	Gm30692
chr13	87439310	87439591	2.80722	--//--
chr18	82278023	82278480	3.27509	--//--
chr3	140570586	140570871	2.55385	--//--
chr1	25714615	25714956	3.06462	Intron	Adgrb3
chr11	18135522	18135847	3.57539	--//--
chr14	95312285	95312722	3.39037	--//--
chr16	63874822	63875797	4.08616	--//--
chr5	69378709	69379081	3.06462	--//--
chr14	111760651	111761099	2.55385	--//--
chr13	88398853	88399374	3.57539	--//--
chr4	79168182	79168442	3.06462	--//--
chr10	6321824	6322127	2.55385	--//--
chr10	23161564	23161840	3.71921	Intron	Eya4
chr2	97442172	97442443	2.98936	Intron	Lrrc4c
chr9	47948850	47949140	2.42169	Promoter	AC183268.3
chr14	111086089	111086668	3.06462	--//--
chr2	107905444	107905736	2.95637	--//--
chr9	124372063	124372325	2.55385	--//--
chr15	49080148	49080407	3.06462	--//--
chr4	30902328	30902614	2.55385	--//--
chr1	30918624	30918966	2.55385	--//--
chr3	7982211	7982476	2.52736	--//--
chr3	112257866	112258125	2.95637	--//--
chr1	100901560	100901968	2.86609	--//--
chr10	5964134	5964487	4.08616	--//--
chr10	26875170	26875463	2.55385	Intron	Arhgap18
chr15	45837741	45838011	2.49113	--//--
chr15	41336665	41337049	3.9019	--//--
chr4	79272818	79273168	2.4734	--//--
chr12	50308758	50309180	2.45592	--//--
chr11	65322736	65323103	4.42066	Intron	Gm12295
chr16	63111598	63111948	2.55385	--//--
chr3	74137445	74137697	2.98936	--//--
chr8	67104899	67105267	3.05028	--//--
chr10	112782032	112782621	3.05506	Intron	1700010J16Rik
chr10	112782032	112782621	3.05506	Intron	1700010J16Rik
chr1	175093174	175093492	2.94711	Intron	Rgs7
chr19	48900802	48901108	2.49113	--//--
chr1	177051740	177052007	2.55385	Intron	Akt3
chr5	10460700	10461056	3.06462	--//--
chr13	52926339	52926659	2.98936	Intron	Auh
chr13	52926339	52926659	2.98936	Intron	Auh
chr16	54037650	54038104	2.55385	--//--
chr6	80673197	80673761	3.48758	Intron	Lrrtm4
chr16	25836610	25837109	2.55385	Intron	Trp63
chr7	72331070	72331405	3.98581	--//--
chr5	21441736	21442134	2.98936	Intron	Fam185a
chr17	54481178	54481667	3.06462	--//--
chr13	61181033	61181401	3.06462	--//--
chr1	5386534	5386816	2.80722	--//--
chr6	74558832	74559138	2.78941	--//--
chr14	102033877	102034167	3.57539	--//--
chr8	7101796	7102216	4.08616	--//--
chr1	173372623	173373144	3.01094	Intron	Aim2
chr15	55961325	55961777	2.55385	--//--
chr15	35979020	35979574	2.80722	--//--
chr15	63142928	63143707	3.57539	--//--
chr9	63673847	63674113	3.53831	Intron	Smad3
chr9	63673847	63674113	3.53831	Intron	Smad3
chr9	63673847	63674113	3.53831	Intron	Smad3
chr9	63673847	63674113	3.53831	Intron	Smad3
chr2	59144015	59144344	3.06462	Intron	Ccdc148
chr10	36484166	36484425	3.06462	--//--
chr4	43759423	43759699	2.55385	Exon	Spaar
chr4	20378268	20378653	3.57539	Intron	Nkain3
chr4	96628952	96629216	2.80722	Exon	Cyp2j5
chr4	96628952	96629216	2.80722	UTR3	Cyp2j5
chr3	157219855	157220215	3.06462	Intron	Negr1
chr2	161756665	161757038	2.55385	Intron	Ptprt
chr1	102684066	102684422	2.95637	--//--
chr15	8347928	8348421	2.52736	Intron	Nipbl
chr16	85745803	85746056	2.52736	--//--
chr16	4696244	4696510	2.94711	Exon	Dnaja3
chr16	4696244	4696510	2.94711	Intron	Dnaja3
chr5	63307387	63307709	4.59693	--//--
chr2	8265772	8266175	2.61453	--//--
chr5	59707719	59708021	2.55385	--//--
chr18	51080193	51080484	3.06462	--//--
chr4	93252282	93252560	3.06462	--//--
chr8	53155462	53155732	2.45592	--//--
chr6	57176625	57176972	2.98936	--//--
chr5	60417272	60417550	2.44298	--//--
chr3	142263897	142264227	2.55057	Intron	Pdlim5
chr9	93931475	93931911	3.46276	--//--
chr13	7726158	7726424	2.55385	--//--
chr17	67772556	67773115	3.25431	Exon	Lama1
chr17	67772556	67773115	3.25431	Intron	Lama1
chr17	67772556	67773115	3.25431	Intron	Lama1
chr2	47771312	47771642	4.42066	--//--
chr9	41259705	41259966	3.27622	--//--
chr2	23604530	23604872	4.01459	--//--
chr12	49020415	49020727	3.43829	--//--
chr5	61757709	61758064	3.06462	--//--
chr13	79201904	79202165	2.86609	--//--
chr1	8364897	8365248	3.06462	Intron	Sntg1
chr3	29362091	29362349	2.80722	Intron	Egfem1
chr3	29362091	29362349	2.80722	Intron	Egfem1
chrX	31740267	31740575	2.44298	--//--
chr9	86514141	86514484	2.52736	Intron	Dopey1
chr2	41909220	41909482	2.49113	Intron	Lrp1b
chr2	41909220	41909482	2.49113	Intron	Lrp1b
chr12	93536255	93536716	2.55385	--//--
chr14	50624896	50625163	2.80722	--//--
chr13	8832090	8832353	2.80722	Intron	Wdr37
chr13	8832090	8832353	2.80722	Intron	Wdr37
chr3	78381001	78381340	3.57539	--//--
chr1	163593541	163593828	2.88592	--//--
chr7	52262735	52263024	2.78941	--//--
chrX	117387016	117387570	2.55385	--//--
chr15	48357003	48357328	2.52736	Intron	Csmd3
chr15	48357003	48357328	2.52736	Intron	Csmd3
chr15	44800031	44800286	3.39037	Intron	2310069G16Rik
chr3	91423896	91424215	2.4175	--//--
chr16	82052571	82052940	2.58683	--//--
chr12	58755166	58755599	3.43829	--//--
chr9	94027457	94027723	2.55385	--//--
chr2	97449376	97449700	2.61453	Intron	Lrrc4c
chr1	115834333	115834642	3.25431	Intron	Cntnap5a
chr3	99801394	99801894	3.53831	--//--
chr3	46745501	46745803	2.55385	--//--
chr5	111816479	111816774	3.92179	--//--
chr10	49219728	49220123	3.06462	Exon	Gm26543
chr10	49219728	49220123	3.06462	Intron	Grik2
chr10	49219728	49220123	3.06462	Intron	Grik2
chr9	106044783	106045361	3.82585	Intron	Col6a4
chr18	48477503	48477792	2.55385	--//--
chr12	39404373	39404691	4.21083	--//--
chr2	144735445	144735855	2.4734	Intron	Dtd1
chr2	144735445	144735855	2.4734	Intron	Dtd1
chr2	144735445	144735855	2.4734	Intron	Dtd1
chr19	30732404	30732700	3.06462	Intron	Prkg1
chr6	45758166	45758540	3.48758	Intron	Cntnap2
chr12	20706163	20706423	3.27509	--//--
chr14	101152527	101152901	3.27509	--//--
chr12	81981849	81982327	2.71672	Exon	Pcnx
chr12	81981849	81982327	2.71672	Intron	Pcnx
chr12	81981849	81982327	2.71672	Intron	Pcnx
chr12	81981849	81982327	2.71672	UTR3	Pcnx
chr1	104620559	104620862	2.86609	--//--
chr16	42916887	42917243	2.61453	Intron	Zbtb20
chr16	42916887	42917243	2.61453	Intron	Zbtb20
chr16	42916887	42917243	2.61453	Intron	Zbtb20
chr9	81056963	81057481	2.55385	Intron	Gm26713
chr17	64950724	64951172	3.06462	--//--
chr11	47217510	47217808	2.42169	Intron	Sgcd
chr15	44124838	44125171	2.42169	--//--
chr5	6673776	6674112	3.06462	--//--
chr6	57895875	57896633	3.06462	--//--
chr15	25383069	25383749	2.80722	Intron	Basp1
chr2	45231273	45231612	3.06462	--//--
chr4	94721887	94722232	2.61453	--//--
chr16	90992989	90993283	3.01094	Intron	Synj1
chr10	9338535	9338814	4.02267	Promoter	AC152819.1
chr10	9338535	9338814	4.02267	Intron	AC133948.1
chr10	46158492	46158767	3.06462	--//--
chr3	128655920	128656491	3.55286	Intron	Gm43824
chr16	35810796	35811092	2.59824	Intron	Hspbap1
chr16	35810796	35811092	2.59824	Promoter	Gm26838
chr9	11602082	11602675	2.55385	--//--
chr5	69736595	69736914	2.55385	--//--
chr1	96998224	96998617	2.80722	Promoter	Slco6b1
chr1	96998224	96998617	2.80722	Promoter	Slco6b1
chr1	110604194	110604446	2.55385	--//--
chr7	103509127	103509560	3.57539	Intron	Olfr610
chr7	103509127	103509560	3.57539	Intron	Olfr610
chr13	117516411	117517114	3.56423	--//--
chr6	105182405	105182743	2.55385	--//--
chr9	79666638	79666974	3.06462	Intron	Col12a1
chr12	67269287	67269632	3.25431	--//--
chr18	49261672	49261977	2.5674	--//--
chr4	76411994	76412399	3.01094	Intron	Ptprd
chr4	76411994	76412399	3.01094	Intron	Ptprd
chr2	110596450	110596788	2.92643	Exon	Gm10794
chr2	110596450	110596788	2.92643	Exon	Gm10794
chr2	110596450	110596788	2.92643	Intron	Gm10794
chr2	110596450	110596788	2.92643	Promoter	Slc5a12
chr2	110596450	110596788	2.92643	Promoter	Slc5a12
chr2	110596450	110596788	2.92643	Promoter	Slc5a12
chr2	110596450	110596788	2.92643	Promoter	Slc5a12
chr2	110596450	110596788	2.92643	Promoter	Gm10794
chr2	39789070	39790043	3.57539	--//--
chr4	121086320	121086573	2.55385	Intron	Zmpste24
chr12	48151852	48152313	3.06462	--//--
chr14	80883128	80883491	3.87471	--//--
chr18	43414993	43415468	2.98936	Intron	Dpysl3
chr3	38899885	38900412	2.80722	Intron	Fat4
chr10	95839656	95840026	2.43869	Intron	AC160863.3
chr10	95839656	95840026	2.43869	Intron	Gm45531
chr10	95839656	95840026	2.43869	Intron	Gm45531
chr14	116948749	116949090	3.12874	Intron	Gpc6
chr10	22804546	22804862	2.55385	--//--
chr10	114448682	114448964	2.55385	Intron	Trhde
chr18	68619351	68619705	4.59693	--//--
chr18	30582726	30583213	2.98936	--//--
chr9	17845590	17845852	2.55385	--//--
chr17	82744331	82744637	3.48758	--//--
chr8	55717597	55717869	2.54588	--//--
chr1	161634815	161635170	3.57539	--//--
chr14	88913840	88914233	2.55385	--//--
chr11	84477289	84477616	2.53506	Intron	Aatf
chr11	84477289	84477616	2.53506	Intron	Aatf
chr5	64591707	64592431	3.06462	--//--
chr10	65549690	65550099	3.74296	--//--
chr18	86804193	86804707	3.53831	--//--
chr17	41595337	41595869	2.54588	--//--
chr1	116452863	116453139	3.03284	Intron	Cntnap5a
chr1	66394754	66395073	2.52736	Intron	Map2
chr1	66394754	66395073	2.52736	Intron	Map2
chr1	66394754	66395073	2.52736	Intron	Map2
chr1	24346111	24346563	3.57539	Intron	Col19a1
chr3	39359052	39359414	2.55385	Promoter	Gm9845
chrX	136580703	136581015	3.48604	--//--
chr1	27743134	27743553	2.80722	--//--
chr16	58804453	58804751	2.32231	--//--
chr15	66110933	66111265	3.06462	Intron	Kcnq3
chr14	49569915	49570169	2.55385	--//--
chr19	43806812	43807082	2.96808	Exon	Abcc2
chr19	43806812	43807082	2.96808	Intron	Abcc2
chr18	86600772	86601288	2.98936	--//--
chr10	30315148	30315405	3.39037	--//--
chr2	74456045	74456308	3.51276	--//--
chr12	59339114	59339390	3.19029	--//--
chr8	16652532	16652786	2.55385	Intron	Csmd1
chr4	28795610	28795939	3.57539	--//--
chr3	143033428	143034134	3.03284	Intron	4930519L02Rik
chr3	143033428	143034134	3.03284	Intron	4930519L02Rik
chr3	16446698	16447016	2.98936	--//--
chr1	7239716	7240015	3.06462	--//--
chr5	87257195	87257567	4.08616	--//--
chr12	49969687	49969983	3.56423	--//--
chr1	58590129	58590448	3.06462	Intron	Ndufb3
chr10	73934961	73935312	3.06462	Intron	Pcdh15
chr10	73934961	73935312	3.06462	Intron	Pcdh15
chr10	73934961	73935312	3.06462	Intron	Pcdh15
chr10	73934961	73935312	3.06462	Intron	Pcdh15
chr5	38046058	38046371	3.48758	Intron	Stx18
chr5	38046058	38046371	3.48758	Intron	Stx18
chr1	124437402	124437673	3.06462	--//--
chr1	171640459	171640715	2.68178	Intron	Slamf7
chr1	141513908	141514204	3.06462	--//--
chr15	39468797	39469065	2.55385	Intron	Rims2
chr8	66197709	66198005	2.98936	Intron	2023-03-01
chr8	66197709	66198005	2.98936	Intron	2023-03-01
chr3	155228218	155228473	2.88592	--//--
chr7	72104292	72104661	2.55385	Intron	Mctp2
chr7	72104292	72104661	2.55385	Intron	Mctp2
chr19	50080547	50081129	2.55385	--//--
chr14	37448329	37448633	2.49113	--//--
chr15	97446210	97446520	3.43829	--//--
chr1	116782131	116782566	4.08616	--//--
chr13	50109690	50109963	3.06462	--//--
chr15	88928968	88929244	2.61453	Intron	Ttll8
chr8	35905594	35905919	2.50912	--//--
chr15	81353402	81353674	3.39037	Intron	Slc25a17
chr17	90676925	90677205	2.61453	Intron	Nrxn1
chr13	88915045	88915369	2.55385	Intron	Edil3
chr3	120338681	120339000	2.61453	--//--
chr1	146214225	146214570	2.42169	--//--
chr15	28264403	28264990	2.46028	Intron	Dnah5
chr2	98249025	98249277	3.98581	--//--
chr9	74186670	74187087	3.06462	Intron	Wdr72
chr15	16976795	16977197	2.52736	--//--
chr3	6181503	6181958	3.06462	--//--
chr4	79046555	79046887	2.55385	--//--
chr15	57070305	57070578	2.80722	--//--
chr3	48964104	48964478	2.55385	--//--
chr2	13516280	13516725	3.06462	Exon	Trdmt1
chr2	13516280	13516725	3.06462	Intron	Trdmt1
chr2	13516280	13516725	3.06462	Intron	Trdmt1
chr15	28236322	28236629	2.50461	Exon	Dnah5
chr15	28236322	28236629	2.50461	Intron	Dnah5
chr8	97874723	97875113	3.06462	Promoter	Gm45246
chr7	60408227	60408521	2.55385	--//--
chr2	110916399	110916908	2.96808	Intron	Ano3
chr12	84425607	84426327	3.27509	Intron	Bbof1
chr12	84425607	84426327	3.27509	Intron	Bbof1
chr12	84425607	84426327	3.27509	Intron	Bbof1
chr13	59328284	59328652	2.45592	Exon	AC165260.2
chr13	59328284	59328652	2.45592	Intron	AC165260.2
chr13	59328284	59328652	2.45592	Promoter	AC165260.2
chr13	59328284	59328652	2.45592	Intron	AC165260.2
chr19	23601693	23602033	3.57571	Intron	1700028P14Rik
chr17	38213811	38214091	2.55385	--//--
chr1	173097488	173097751	3.27509	--//--
chr9	17356228	17356500	3.6223	--//--
chr1	65332384	65332707	2.55385	Intron	Pth2r
chr8	62191338	62191708	2.45592	--//--
chr14	88879080	88879443	2.55385	--//--
chr3	72477686	72478071	2.52736	--//--
chr15	49128810	49129105	3.06462	--//--
chr1	12072654	12073070	3.57539	--//--
chr15	69247963	69248246	2.46028	--//--
chr5	47754608	47754872	3.06462	--//--
chr4	75750369	75750762	3.06462	--//--
chr10	104797826	104798147	3.27509	--//--
chr4	7070855	7071435	3.03284	--//--
chr8	63976162	63976470	2.98936	--//--
chr2	15440664	15441031	3.05506	--//--
chr1	142021698	142021972	2.46028	--//--
chr8	118538466	118538817	2.55385	Intron	Cdh13
chr9	38449430	38449770	2.55385	Exon	Olfr902
chr9	38449430	38449770	2.55385	Exon	Olfr902
chr1	75123391	75123661	3.06462	--//--
chr12	39596962	39597476	3.76964	--//--
chr15	19118492	19118931	2.55385	--//--
chr4	68392587	68393289	3.46276	--//--
chr10	31403993	31404250	3.57539	Intron	Tpd52l1
chr10	31403993	31404250	3.57539	Intron	AC153729.4
chr11	37808251	37808508	2.55385	--//--
chr17	39746633	39747044	2.55385	--//--
chr12	83872771	83873036	2.61453	Intron	Numb
chr12	83872771	83873036	2.61453	Intron	Numb
chr1	149194827	149195254	3.06462	--//--
chr4	111950926	111951275	2.55385	--//--
chr18	51898395	51898648	3.03284	--//--
chr1	48250588	48250861	2.55385	--//--
chr5	48548825	48549220	3.06462	Intron	Kcnip4
chr5	48548825	48549220	3.06462	Intron	Kcnip4
chr5	48548825	48549220	3.06462	Intron	Kcnip4
chr5	48548825	48549220	3.06462	Intron	Kcnip4
chr5	48548825	48549220	3.06462	Intron	Kcnip4
chr5	48548825	48549220	3.06462	Intron	Kcnip4
chr5	48548825	48549220	3.06462	Intron	Kcnip4
chr3	64692284	64692575	2.55385	Intron	Vmn2r7
chr3	64692284	64692575	2.55385	Intron	Gm26939
chr2	49497480	49497889	2.75258	Intron	Epc2
chr5	16995513	16995799	3.06462	--//--
chr1	21338239	21338634	2.80722	--//--
chr5	53489165	53489522	2.52736	Intron	Rbpj
chr16	74160045	74160356	2.55385	Intron	Robo2
chr13	43322789	43323114	3.06462	--//--
chr12	72430127	72430488	3.06462	--//--
chr6	135641281	135641662	2.56626	--//--
chr8	52549271	52549612	2.55385	--//--
chr8	56770702	56770976	3.57539	--//--
chr18	17173967	17174248	2.55385	--//--
chr1	143769318	143769600	3.39037	Intron	Trove2
chr3	26705985	26706247	3.6223	Intron	Spata16
chr2	147448240	147448566	2.71672	--//--
chr16	81718809	81719064	2.49113	--//--
chr6	126215842	126216727	4.08616	--//--
chr4	15109462	15109955	3.56423	Intron	Necab1
chr8	53667104	53667525	3.82145	--//--
chr4	128403275	128403670	2.45592	Intron	Csmd2
chr7	55049854	55050139	2.80722	Intron	Luzp2
chr14	17076807	17077153	2.55385	--//--
chr14	105067922	105068221	4.08616	--//--
chr2	141880458	141880796	3.57539	Intron	Macrod2
chr1	99567630	99567960	3.05506	--//--
chr16	74543405	74544118	3.03284	--//--
chr18	42118544	42118833	2.90603	Intron	Sh3rf2
chr15	52617898	52618307	3.05028	--//--
chrX	114148830	114149083	2.55385	--//--
chr14	108981551	108981956	3.57539	--//--
chr14	112655446	112655747	2.86609	--//--
chr17	20499177	20499485	2.55385	--//--
chr14	109087050	109087393	2.55385	--//--
chr6	74499251	74499589	3.06462	--//--
chr5	49646605	49646950	2.56626	--//--
chr1	174799869	174800161	3.05028	Intron	Fmn2
chr8	43849984	43850430	2.71672	--//--
chr4	92480494	92480876	3.06462	--//--
chr16	83492902	83493155	4.18411	--//--
chr13	109149566	109149882	2.55385	Intron	Pde4d
chr13	109149566	109149882	2.55385	Intron	Pde4d
chr13	109149566	109149882	2.55385	Intron	Pde4d
chr13	109149566	109149882	2.55385	Intron	Pde4d
chr4	72082138	72082496	2.58683	--//--
chr4	21224640	21224904	4.08616	--//--
chr15	49257330	49257698	2.55385	--//--
chr12	60866775	60867045	3.06462	Intron	Gm38172
chr19	36193634	36194233	3.74296	--//--
chr3	118999803	119000508	2.90603	Intron	Dpyd
chr10	101745226	101745480	2.55385	Intron	Mgat4c
chr12	53339253	53339518	2.58683	Intron	Npas3
chr12	53339253	53339518	2.58683	Intron	Npas3
chr12	53339253	53339518	2.58683	Intron	Npas3
chr7	30840174	30840507	3.06462	--//--
chr3	22638308	22638610	2.49113	--//--
chr1	140607778	140608051	3.06462	Intron	4930590L20Rik
chr1	140607778	140608051	3.06462	Intron	Kcnt2
chr4	93467345	93467724	4.08616	Intron	Gm12649
chr13	111552217	111552469	2.80722	--//--
chr11	39922450	39922965	4.08616	--//--
chr5	7873986	7874259	3.48758	Intron	Gm30835
chr16	41398828	41399210	3.06462	Intron	Lsamp
chr16	41398828	41399210	3.06462	Intron	Lsamp
chr1	108277937	108278238	2.50912	--//--
chr16	83630958	83631859	3.39037	--//--
chr10	11406119	11406377	3.05506	Intron	Epm2a
chr10	11406119	11406377	3.05506	Intron	Epm2a
chr9	90440340	90440709	2.68178	--//--
chr16	60558483	60558864	4.08616	Intron	Epha6
chr8	100144520	100144822	3.06462	--//--
chr6	33568701	33569095	2.55385	Intron	Exoc4
chr12	63755556	63755832	3.71921	--//--
chr11	9766186	9766489	2.55385	--//--
chr1	48912467	48913251	3.06462	--//--
chr10	112132604	112132874	3.27509	Promoter	AC166263.1
chr6	18338836	18339095	2.55385	--//--
chr3	47591195	47591477	3.57539	--//--
chr8	31565659	31566010	2.71043	--//--
chr4	39337458	39338034	4.59693	--//--
chr10	18837635	18837919	3.27509	Exon	AC158630.3
chr2	7698388	7698706	2.43869	--//--
chr11	90853616	90853937	3.32095	Intron	4930405D11Rik
chr12	65091755	65092040	2.49113	Intron	Fancm
chr12	65091755	65092040	2.49113	Promoter	Fancm
chr13	118086917	118087310	2.90603	--//--
chr6	88033437	88033692	2.80722	Intron	Rab7
chr6	88033437	88033692	2.80722	Intron	Rab7
chr6	88033437	88033692	2.80722	Intron	Rab7
chr5	61413630	61413923	3.48758	--//--
chr16	41176193	41176544	4.01459	Intron	Lsamp
chr16	41176193	41176544	4.01459	Intron	Lsamp
chr16	41176193	41176544	4.01459	Intron	Lsamp
chr8	73028157	73028529	2.50912	Intron	Large1
chr8	96043952	96044394	2.96808	--//--
chr7	93108722	93108998	2.55385	--//--
chr1	29637957	29638454	2.49113	--//--
chr3	116928099	116928384	3.5303	Intron	Palmd
chr14	18979771	18980411	2.45592	--//--
chr12	42449647	42450507	3.46276	--//--
chr1	186007566	186007899	2.55385	--//--
chr12	37754072	37754380	2.55385	--//--
chr16	54703322	54703576	3.51276	--//--
chr4	18779960	18780263	3.48758	Intron	Gm11867
chr7	71593694	71593983	3.36691	--//--
chr14	124452157	124452572	3.57539	Intron	Fgf14
chr5	46873895	46874174	3.06462	--//--
chr17	8196486	8196772	2.61453	Exon	Fgfr1op
chr17	8196486	8196772	2.61453	UTR3	Fgfr1op
chr8	61127863	61128166	3.48484	Intron	Gm16178
chr8	61127863	61128166	3.48484	Intron	Nek1
chr17	10006634	10006951	2.55385	--//--
chr1	154497509	154497796	2.82041	Intron	Cacna1e
chr8	81317022	81317294	3.27509	--//--
chr16	25827504	25827789	2.55385	Intron	Trp63
chr15	18301926	18302200	3.06462	--//--
chr10	32073136	32073457	3.01094	Intron	Nkain2
chr16	51962235	51962628	2.55385	--//--
chrX	128253891	128254372	2.55385	--//--
chr14	107560949	107561426	3.06462	--//--
chr13	114176346	114176715	2.55385	--//--
chr10	46067158	46067559	2.55385	--//--
chr1	83807349	83807688	3.48758	Intron	4933436I20Rik
chr13	18679926	18680196	3.06462	--//--
chr1	100784988	100785313	2.78941	--//--
chr12	45873292	45873705	4.32888	--//--
chr10	92848484	92849124	3.57539	Intron	Cfap54
chr8	5338848	5339108	2.55385	--//--
chr5	80687609	80688040	3.27509	--//--
chr9	113907762	113908129	2.78941	Intron	Clasp2
chr9	113907762	113908129	2.78941	Intron	Clasp2
chr18	72800299	72800573	2.69914	--//--
chr3	77730479	77730839	2.55385	--//--
chr18	49502153	49502636	3.06462	--//--
chr17	94155916	94156189	2.87033	--//--
chr13	36495179	36495440	2.94711	Intron	Fars2
chr13	36495179	36495440	2.94711	Intron	Fars2
chr5	70734695	70735064	2.52736	--//--
chr12	118454507	118454843	2.9397	--//--
chr5	56549651	56549912	2.55385	--//--
chr3	71676489	71676761	3.51276	Exon	Gm19194
chr5	84926958	84927253	4.12888	--//--
chrX	129219746	129220230	2.55385	--//--
chr1	25924493	25924825	2.55385	--//--
chr12	92522304	92522605	2.98936	--//--
chr13	5427167	5427453	2.80722	--//--
chr18	13594011	13594454	2.94711	--//--
chr6	54380846	54381234	2.94711	Intron	9130019P16Rik
chr18	42887399	42887745	2.55385	Intron	Ppp2r2b
chr18	42887399	42887745	2.55385	Intron	Ppp2r2b
chr18	42887399	42887745	2.55385	Intron	Ppp2r2b
chr18	42887399	42887745	2.55385	Intron	Ppp2r2b
chr2	92263996	92264332	3.06462	Intron	Phf21a
chr12	5517279	5517788	2.63102	--//--
chr10	6475444	6475718	2.55385	--//--
chr2	149218340	149218900	2.98936	--//--
chr7	85296218	85296482	2.55385	--//--
chr2	143164518	143164837	2.80722	--//--
chr16	60166176	60166557	3.06462	Intron	Epha6
chr1	165838747	165839027	2.90603	Intron	Cd247
chr1	72024102	72024366	2.55385	Intron	4930556G22Rik
chr6	21689259	21689533	2.4734	Intron	Kcnd2
chr1	68139633	68139908	2.58683	Intron	Erbb4
chr10	63784793	63785220	2.55385	Intron	Ctnna3
chr6	63484635	63484941	2.54588	Intron	Grid2
chr1	26092046	26092379	2.50912	--//--
chr13	79293746	79294003	2.55385	Intron	Gm29318
chr4	30550536	30550789	3.06462	--//--
chr10	48643146	48643417	3.57539	--//--
chr15	3650043	3650328	2.55385	--//--
chr14	93645487	93645755	2.55385	Intron	Pcdh9
chr14	93645487	93645755	2.55385	Intron	Pcdh9
chr14	93645487	93645755	2.55385	Intron	Pcdh9
chr1	25920823	25921143	2.55385	--//--
chr11	25016074	25016583	2.55385	--//--
chr2	56673217	56673472	3.06462	--//--
chr2	111953837	111954103	2.96808	--//--
chr12	51381209	51381485	2.98936	Intron	Scfd1
chr10	128711778	128712040	2.92643	Intron	Pmel
chr9	91575508	91575766	2.96808	--//--
chr12	9778074	9778345	2.98936	--//--
chr1	81396292	81396640	3.03284	--//--
chr5	76199707	76200074	4.01459	Intron	Tmem165
chr2	137989521	137989999	3.06462	--//--
chr12	70743185	70743452	2.49113	Intron	AC140360.1
chr5	62405923	62406180	3.57539	--//--
chr13	3598166	3598430	2.55385	Intron	Fam208b
chr15	46777387	46777662	2.98936	--//--
chr5	81293343	81293822	2.80722	Intron	Adgrl3
chr18	79602299	79602716	2.55385	--//--
chr1	26849151	26849695	3.06462	--//--
chr15	32114813	32115066	2.80722	--//--
chr7	82950660	82950963	3.08902	--//--
chr12	41302311	41302855	2.98936	Intron	Immp2l
chr4	7826308	7826626	3.06462	--//--
chr7	104585994	104586409	2.49113	Promoter	Olfr654
chr7	104585994	104586409	2.49113	Promoter	Olfr654
chr1	29690116	29690457	3.09763	--//--
chr15	55549333	55549595	2.90603	Exon	Mrpl13
chr15	55549333	55549595	2.90603	Intron	Mrpl13
chr15	55549333	55549595	2.90603	Intron	Mrpl13
chr15	55549333	55549595	2.90603	Promoter	Mrpl13
chr12	13755492	13755793	2.58683	Promoter	Gm4929
chr7	55575945	55576243	2.96808	--//--
chr6	83274855	83275181	3.25431	Intron	Slc4a5
chr4	129565724	129565980	3.29843	Intron	Lck
chr3	53936318	53936818	2.95637	Intron	Gm31026
chr2	36291863	36292234	3.06462	--//--
chr1	55659598	55659858	2.88592	Intron	Plcl1
chr10	28303844	28304192	3.06462	Intron	Ptprk
chr14	109801935	109802453	3.03284	--//--
chr8	32565051	32565703	3.74296	Intron	Nrg1
chr1	52557210	52557659	2.88592	Intron	Gm553
chr13	116080993	116081357	2.98936	--//--
chr7	102539644	102540014	3.41416	Promoter	Olfr548-ps1
chr7	102539644	102540014	3.41416	Promoter	Olfr548-ps1
chr1	36984815	36985187	2.42169	--//--
chr13	20892430	20892870	3.05506	Intron	Aoah
chr10	68528606	68528906	3.06462	Intron	1700040L02Rik
chr10	68528606	68528906	3.06462	Promoter	AC098712.1
chr1	68010702	68011024	2.55385	--//--
chr5	69294559	69295071	2.94711	Intron	Kctd8
chr10	3894509	3894807	2.55385	Intron	Plekhg1
chr3	63025522	63025804	2.54588	--//--
chr5	7294283	7294842	2.98936	Intron	Zfp804b
chr2	60629862	60630278	3.06462	Intron	Itgb6
chr5	10004314	10004607	2.98936	--//--
chr10	97867528	97867798	2.80722	Intron	Gm10754
chr13	106254189	106254512	3.12874	--//--
chr6	94859436	94859715	2.77087	--//--
chr3	115353583	115353855	2.49113	--//--
chr8	102944418	102944796	2.49113	--//--
chr3	48387909	48388168	2.55385	--//--
chr16	47418128	47418393	2.49113	--//--
chr2	71506631	71506899	2.78941	Exon	Metap1d
chr2	71506631	71506899	2.78941	Intron	Metap1d
chr2	71506631	71506899	2.78941	Intron	Metap1d
chr8	69739380	69739734	3.36691	--//--
chr5	7078738	7079025	2.95637	Intron	Zfp804b
chr16	7174016	7174301	2.55385	Intron	Rbfox1
chr16	7174016	7174301	2.55385	Intron	Rbfox1
chr10	38009076	38009331	2.92643	--//--
chr12	43641136	43641883	2.95637	--//--
chr10	26043298	26043595	2.77087	Intron	Tmem200a
chr10	26043298	26043595	2.77087	Intron	Tmem200a
chr10	26043298	26043595	2.77087	Intron	Tmem200a
chr10	26043298	26043595	2.77087	Intron	Tmem200a
chr1	99380081	99380356	3.19029	--//--
chr3	61741145	61741401	2.80722	--//--
chr3	49842286	49842592	3.06462	--//--
chr16	63613692	63613960	2.84653	Intron	Epha3
chr18	84342987	84343368	3.56423	Exon	Zfp407
chr18	84342987	84343368	3.56423	Intron	Zfp407
chr18	84342987	84343368	3.56423	Intron	Zfp407
chr4	36652982	36653271	2.55385	Intron	Lingo2
chr8	96733562	96733868	3.25431	--//--
chr9	34582416	34582686	3.06462	Intron	Kirrel3
chr9	34582416	34582686	3.06462	Intron	Kirrel3
chr9	34582416	34582686	3.06462	Intron	Kirrel3
chr13	108972300	108972581	3.06462	Intron	Pde4d
chr10	104756298	104756757	3.57539	--//--
chr6	16716065	16716320	2.45592	--//--
chr4	22534572	22535010	3.48758	--//--
chr12	38422297	38422659	3.06462	Intron	Dgkb
chr14	75472164	75472713	2.86609	Intron	Siah3
chr15	43120527	43120894	2.94711	Intron	Rspo2
chr14	39017062	39017347	3.06462	Intron	Nrg3
chr10	71628691	71629012	2.55385	Intron	AC121788.3
chr9	5821197	5821468	2.55385	--//--
chr10	96625793	96626112	2.55385	--//--
chr4	33952335	33952594	2.80722	--//--
chr5	48747006	48747302	2.82723	Intron	Kcnip4
chr5	48747006	48747302	2.82723	Intron	Kcnip4
chr5	48747006	48747302	2.82723	Intron	Kcnip4
chr5	48747006	48747302	2.82723	Intron	Kcnip4
chr5	48747006	48747302	2.82723	Intron	Kcnip4
chr5	48747006	48747302	2.82723	Intron	Kcnip4
chr3	76609690	76609984	3.51276	Intron	Fstl5
chr3	76609690	76609984	3.51276	Intron	Fstl5
chr5	61811293	61811664	2.58683	--//--
chr17	62011100	62011377	2.55385	--//--
chr14	97024730	97025061	3.57539	--//--
chr10	36047691	36047977	3.74296	--//--
chr13	17532190	17532590	3.06462	Intron	Sugct
chr7	125156941	125157344	2.55385	--//--
chr3	3704840	3705171	2.55385	--//--
chr17	90668277	90668588	3.57539	Intron	Nrxn1
chr8	97961073	97961589	3.57539	--//--
chr18	80210895	80211196	3.27509	Intron	Gm16286
chr18	80210895	80211196	3.27509	Intron	Txnl4a
chr17	40275119	40275390	3.87323	--//--
chr13	93343907	93344210	3.06462	Intron	Homer1
chr13	93343907	93344210	3.06462	Intron	Homer1
chr13	93343907	93344210	3.06462	Intron	Homer1
chr2	172160023	172160374	2.55385	--//--
chr13	77443141	77443485	2.88592	Intron	2210408I21Rik
chr1	117983214	117983507	2.45592	Intron	Gm7145
chr6	133024226	133024508	4.08616	--//--
chr5	5002710	5003013	2.55385	Intron	Cdk14
chr1	141463617	141463961	3.05506	--//--
chr3	73835501	73835832	2.55385	--//--
chr7	57057817	57058395	2.80722	Intron	Gabrg3
chr17	69875896	69876181	3.06462	--//--
chr5	89734904	89735623	3.06462	Intron	Adamts3
chr10	105745238	105745512	2.80722	--//--
chr13	111849109	111849452	2.55385	--//--
chr7	53068162	53068429	3.06462	--//--
chr9	20233486	20233828	2.55385	--//--
chr1	68157011	68157350	3.06462	Intron	Erbb4
chr15	29046126	29046597	4.01459	--//--
chr8	49365535	49365922	3.06462	--//--
chr3	44699423	44699704	2.55385	--//--
chr2	75925950	75926207	2.94711	Exon	Agps
chr2	75925950	75926207	2.94711	Exon	Agps
chr2	75925950	75926207	2.94711	Exon	Agps
chr2	75925950	75926207	2.94711	UTR3	Agps
chr2	75925950	75926207	2.94711	UTR3	Agps
chr2	75925950	75926207	2.94711	UTR3	Agps
chr3	46580612	46581033	3.92948	--//--
chr1	14598449	14598944	2.80722	--//--
chr16	40992830	40993214	2.55385	Intron	Lsamp
chr16	40992830	40993214	2.55385	Intron	Lsamp
chr16	40992830	40993214	2.55385	Intron	Lsamp
chr10	91442115	91442660	3.06462	--//--
chr2	66983389	66983734	2.92643	--//--
chr9	27937791	27938067	2.98936	Intron	Opcml
chr9	27937791	27938067	2.98936	Intron	Opcml
chr14	124155486	124155742	2.52736	Intron	Fgf14
chr14	124155486	124155742	2.52736	Intron	Fgf14
chr12	103089179	103089453	2.80722	Intron	Unc79
chr15	46099298	46099552	2.55385	--//--
chr1	12790390	12790655	2.94711	Intron	Sulf1
chr1	15067180	15067482	2.55385	--//--
chr13	12899829	12900100	2.31251	--//--
chr6	137269561	137269880	2.73454	Intron	Ptpro
chr9	76837069	76837324	2.80722	--//--
chr1	28064104	28064428	3.05506	--//--
chr15	45918146	45918523	2.55385	--//--
chr8	33521964	33522223	2.58683	Intron	Tex15
chr8	33521964	33522223	2.58683	Intron	Tex15
chr11	16909250	16909568	2.46028	Intron	Egfr
chr7	54551471	54551808	2.55385	--//--
chr1	111135927	111136246	2.55385	--//--
chr16	66530095	66530528	3.06462	--//--
chr10	103754948	103755331	3.06462	--//--
chr3	158379284	158379577	3.05506	Intron	Lrrc7
chr6	116843826	116844112	3.27509	--//--
chr13	103165590	103166577	3.06462	Promoter	Gm6211
chr13	103165590	103166577	3.06462	Intron	Mast4
chr1	168836650	168836931	3.34377	--//--
chr17	89953452	89953881	2.55385	--//--
chr12	60147702	60148277	3.05028	--//--
chr4	90109613	90110053	3.98581	--//--
chr3	114576157	114576619	2.43869	--//--
chr18	18208856	18209234	2.55385	--//--
chr14	83388547	83388811	2.78941	--//--
chr6	43096481	43096826	2.55385	--//--
chr17	60914373	60914674	2.55385	--//--
chr1	8318791	8319175	2.55385	--//--
chr1	129514661	129514962	2.46028	Intron	Thsd7b
chr1	129514661	129514962	2.46028	Intron	Thsd7b
chr14	108039009	108039512	3.34377	--//--
chr5	83662042	83662385	3.57539	--//--
chr14	124302574	124302958	2.58683	Intron	Fgf14
chr1	181278999	181279298	3.05506	--//--
chr3	45237615	45237902	3.29843	--//--
chr19	51036683	51037028	3.27509	--//--
chr17	93138325	93138593	2.78941	--//--
chr1	3713748	3714075	2.78941	--//--
chr15	15940960	15941242	2.55385	--//--
chr3	159212387	159212741	3.06462	Intron	Gm20752
chr5	17260471	17260883	2.55385	--//--
chr17	18006682	18007457	3.06462	--//--
chr11	8759563	8759841	2.55385	--//--
chr18	9037900	9038215	3.48758	--//--
chr1	29353352	29353611	2.55385	--//--
chr14	22164104	22164595	3.57539	Intron	Lrmda
chr14	22164104	22164595	3.57539	Intron	Lrmda
chr7	62320055	62320409	2.80722	--//--
chr16	71389359	71389662	2.73454	--//--
chr3	41199376	41199641	3.57539	--//--
chr3	33809419	33809751	2.4734	Exon	Ttc14
chr3	33809419	33809751	2.4734	Exon	Ttc14
chr3	33809419	33809751	2.4734	Exon	Ttc14
chr3	33809419	33809751	2.4734	Exon	Ttc14
chr3	33809419	33809751	2.4734	UTR3	Ttc14
chr3	33809419	33809751	2.4734	UTR3	Ttc14
chr3	33809419	33809751	2.4734	UTR3	Ttc14
chr3	33809419	33809751	2.4734	UTR3	Ttc14
chr1	44459835	44460130	2.98936	--//--
chr19	25738603	25738917	3.27509	--//--
chr16	55536776	55537064	2.61453	--//--
chr3	59805150	59805429	2.44298	Intron	4930449A18Rik
chr2	139353605	139353862	2.55385	Intron	Gm14066
chr15	27035449	27035748	2.87033	--//--
chr1	141960595	141960877	2.55385	--//--
chr12	26214459	26214727	2.55385	Intron	AC162801.1
chr16	37140792	37141186	3.25431	Intron	Stxbp5l
chr16	37140792	37141186	3.25431	Intron	Stxbp5l
chr5	86222130	86222717	2.78941	--//--
chr6	64120161	64120484	3.06462	Intron	Grid2
chr6	64120161	64120484	3.06462	Intron	Grid2
chr16	66813835	66814133	3.57539	Intron	Cadm2
chr16	66813835	66814133	3.57539	Intron	Cadm2
chr2	140796121	140796378	3.57539	Intron	Macrod2
chr9	111852010	111852274	3.06462	--//--
chr2	45987207	45987690	2.55385	--//--
chr1	3033850	3034297	3.06462	--//--
chr14	111349860	111350292	2.49113	--//--
chr14	58086535	58086802	2.49113	Intron	Fgf9
chr15	69960787	69961197	3.27509	--//--
chr13	79205391	79205695	3.06462	--//--
chr10	57658754	57659021	2.55385	Intron	Pkib
chr4	51120850	51121157	3.03284	--//--
chr15	15568101	15568537	2.55385	--//--
chr1	111312132	111312412	2.55385	--//--
chr10	112938848	112939106	3.57539	--//--
chr5	54334273	54334839	2.55385	--//--
chr2	124139701	124139966	3.05028	Intron	Sema6d
chr10	27044618	27044893	3.48604	Intron	Lama2
chr14	110141766	110142239	2.55385	--//--
chr1	123018394	123018972	2.98936	--//--
chr12	57767131	57767433	3.06462	--//--
chr18	18672695	18673226	2.80722	--//--
chr1	41774350	41774796	3.21135	--//--
chr3	125914554	125914806	3.06462	Exon	Ugt8a
chr3	125914554	125914806	3.06462	Exon	Ugt8a
chr3	125914554	125914806	3.06462	Exon	Ugt8a
chr3	125914554	125914806	3.06462	Intron	Ugt8a
chr3	62106955	62107348	2.61453	--//--
chr11	14319809	14320437	3.27509	--//--
chr2	173889700	173889955	2.55385	--//--
chr6	60762177	60762509	2.90603	Intron	Snca
chr10	35405570	35405869	3.06462	--//--
chr14	81801403	81801655	2.55385	--//--
chr6	45186449	45186882	2.55385	Intron	Cntnap2
chr2	53216285	53216876	3.57539	Intron	Arl6ip6
chr10	106308845	106309169	3.06462	--//--
chr11	22328452	22328715	2.78941	Intron	Ehbp1
chr5	49049858	49050125	2.80722	Intron	Kcnip4
chr5	49049858	49050125	2.80722	Intron	Kcnip4
chr5	49049858	49050125	2.80722	Intron	Kcnip4
chr5	40927278	40927542	3.48604	--//--
chr9	67668214	67668497	2.84653	--//--
chr13	5782023	5782395	2.55385	--//--
chr5	9798056	9798349	2.55385	--//--
chr3	66612374	66612716	2.55385	--//--
chr12	60878829	60879342	2.54588	--//--
chr12	47101476	47101782	3.48758	--//--
chr10	32442127	32442386	2.55385	Intron	Nkain2
chr15	50301007	50301267	2.50912	--//--
chr10	10098566	10098978	4.7933	Promoter	Gm25682
chr10	10098566	10098978	4.7933	Intron	Gm28905
chr10	10098566	10098978	4.7933	Intron	Gm28905
chr1	141046587	141046972	2.55385	--//--
chr17	76122341	76122695	2.4734	--//--
chr5	85092404	85092672	2.98936	--//--
chr17	37129063	37129345	2.55385	Promoter	Gm19807
chr16	46899214	46899511	2.49113	--//--
chr4	23705710	23705984	3.25431	--//--
chrX	164857942	164858230	2.55385	--//--
chr1	147003814	147004091	3.75692	--//--
chr14	86750291	86750551	2.80722	Intron	Diaph3
chr14	95407079	95407546	2.46028	--//--
chr16	79846448	79846809	3.06462	--//--
chr18	59619268	59619939	3.06462	--//--
chr17	57982394	57982794	3.06462	Intron	Cntnap5c
chr12	67244616	67244938	3.27509	--//--
chr5	69849045	69849322	2.88592	--//--
chr2	19288954	19289256	3.06462	Exon	Armc3
chr2	19288954	19289256	3.06462	Intron	Armc3
chr7	81753532	81753787	2.84653	--//--
chr3	44176814	44177076	3.06462	--//--
chr5	81386689	81386960	2.80722	Intron	Adgrl3
chr5	81386689	81386960	2.80722	Intron	Adgrl3
chr5	81386689	81386960	2.80722	Intron	Adgrl3
chr5	81386689	81386960	2.80722	Intron	Adgrl3
chr3	143112932	143113201	2.61453	Intron	Gm43614
chr12	82885152	82885495	2.94711	Intron	Rgs6
chr12	82885152	82885495	2.94711	Intron	Rgs6
chrX	106351479	106351739	2.78941	--//--
chr14	97182363	97182682	3.03284	--//--
chr1	123490995	123491251	2.78941	Intron	Dpp10
chr4	70583059	70583367	2.52736	--//--
chr10	124777995	124778450	2.49113	--//--
chr7	100343970	100344394	3.06462	Intron	Ppme1
chr15	51452041	51452490	2.50912	--//--
chr16	42236906	42237215	3.06462	--//--
chr14	85940685	85940956	2.80722	--//--
chr3	71290193	71290801	3.56423	--//--
chr7	103149879	103150573	3.57539	Promoter	Gm15116
chr3	110033873	110034192	2.66465	Intron	Ntng1
chr1	100923373	100923762	3.48758	--//--
chr10	104327546	104327929	3.57539	--//--
chr1	147618042	147618436	3.27509	--//--
chr13	77812559	77813046	2.49113	Intron	Fam172a
chr13	77812559	77813046	2.49113	Intron	Fam172a
chr13	77812559	77813046	2.49113	Intron	Fam172a
chr13	77812559	77813046	2.49113	Intron	Fam172a
chr6	28190563	28190968	2.94711	--//--
chr1	100585394	100585736	3.27509	--//--
chr13	18658604	18658896	2.50912	--//--
chr19	21087904	21088259	2.63102	--//--
chr1	94753636	94753994	2.55385	--//--
chr8	35206684	35206949	2.78941	--//--
chr6	14139348	14139614	3.82145	--//--
chr3	124674746	124675196	3.57539	--//--
chr1	142004177	142004521	2.55385	--//--
chr8	51761879	51762279	2.49113	--//--
chr8	98759908	98760225	2.55385	--//--
chr17	77819282	77819536	3.03128	--//--
chr1	4248820	4249415	3.57539	Intron	Rp1
chr10	46209604	46209937	4.08616	--//--
chr10	63709106	63709519	2.84653	Intron	Ctnna3
chr18	19669245	19669510	2.80722	--//--
chr6	41168883	41169252	3.57539	--//--
chr11	16122646	16123022	3.57539	--//--
chr3	91682715	91683128	2.55385	--//--
chr17	27811337	27811708	2.49113	Intron	D17Wsu92e
chr7	140467941	140468324	3.36691	Exon	Olfr533
chr7	140467941	140468324	3.36691	Exon	Olfr533
chr7	140467941	140468324	3.36691	Exon	Olfr533
chr7	140467941	140468324	3.36691	Exon	Olfr533
chr7	140467941	140468324	3.36691	UTR3	Olfr533
chr7	140467941	140468324	3.36691	UTR3	Olfr533
chr15	20387437	20387833	2.55385	--//--
chr6	59949215	59949539	3.92948	--//--
chr4	18808076	18808377	3.57539	Intron	Gm11867
chr7	131866920	131867207	3.57539	Intron	Gm44546
chr7	131866920	131867207	3.57539	Intron	Fgfr2
chr4	44857026	44857310	3.06462	Intron	Zcchc7
chr4	44857026	44857310	3.06462	Intron	Zcchc7
chr7	89026396	89026730	3.06462	--//--
chr10	97831554	97831817	3.28038	Intron	Gm10754
chr16	60195429	60195739	2.58683	Intron	Epha6
chr3	159210799	159211272	3.06462	Intron	Gm20752
chr16	62380939	62381559	2.98936	--//--
chr5	60642281	60642750	3.27509	--//--
chr13	27629861	27630155	3.57539	--//--
chr6	10865230	10865540	3.27509	--//--
chr1	68902645	68902967	2.55385	Intron	Erbb4
chr2	54528710	54528964	2.54588	Intron	Galnt13
chr14	84821262	84821524	2.94711	--//--
chr1	129730709	129731119	2.80722	Intron	Thsd7b
chr13	11243698	11244068	4.08616	--//--
chr10	101431459	101431781	3.43829	--//--
chr5	87742862	87743265	2.55385	--//--
chr4	73163790	73164172	2.54588	--//--
chr18	9243591	9243938	2.55385	--//--
chr8	101605408	101605793	4.08616	--//--
chr6	69137122	69137430	2.55385	Promoter	Igkv13-76
chr2	96675561	96676091	3.06462	Intron	Lrrc4c
chr9	30058912	30059228	3.57539	--//--
chr1	140423238	140423799	3.57539	Intron	Kcnt2
chr8	34734814	34735239	2.49113	--//--
chr1	143613497	143613895	2.55385	Intron	Cdc73
chr10	89649281	89649565	2.96808	Intron	Scyl2
chr1	27846234	27846629	3.06462	--//--
chr18	87353499	87354100	3.57539	--//--
chr2	61914892	61915336	2.49113	--//--
chr6	139169271	139169524	3.92948	--//--
chr8	119327271	119327949	3.57539	--//--
chr15	51570910	51571177	2.55385	--//--
chr7	95300089	95300495	3.06462	--//--
chr3	20568110	20568758	3.57539	--//--
chr2	104139583	104139859	2.55385	--//--
chr10	101749973	101750392	2.55385	Intron	Mgat4c
chr5	78395839	78396302	3.27509	--//--
chr1	17535449	17535730	2.52736	--//--
chr4	16885353	16885831	3.06462	--//--
chr15	94308596	94308888	2.55385	Intron	Adamts20
chr10	126130305	126130831	2.80722	--//--
chr5	48276017	48276650	3.74425	Intron	Slit2
chr3	151601110	151601495	3.25431	--//--
chr14	96083149	96083450	2.55385	--//--
chr6	77221576	77221983	2.55385	Intron	Ctnna2
chr3	148130989	148131418	3.32592	Intron	Gm43574
chr10	25090602	25090870	2.49113	--//--
chr3	71255356	71255703	2.80722	--//--
chr16	37101643	37101919	2.80722	--//--
chr6	59141273	59141739	3.05506	--//--
chr9	100788019	100788300	2.92643	Intron	Stag1
chr9	100788019	100788300	2.92643	Intron	Stag1
chr8	98196732	98197033	3.32592	Exon	Gm17997
chr5	44294967	44295240	2.95637	--//--
chr3	23993274	23993608	2.55385	Intron	Naaladl2
chr3	120693716	120694252	3.57539	Intron	6530403H02Rik
chr3	120693716	120694252	3.57539	Intron	6530403H02Rik
chr9	100033680	100034189	3.06462	Intron	4930519F24Rik
chr9	100033680	100034189	3.06462	Intron	4930519F24Rik
chr14	83312899	83313175	3.06462	--//--
chr4	29949060	29949705	3.27509	--//--
chr3	22767865	22768147	2.55385	--//--
chr3	80736223	80736494	3.06462	Intron	Gria2
chr9	92871831	92872101	3.51276	--//--
chr6	60964350	60964745	3.06462	Intron	Mmrn1
chr1	103711047	103711331	2.55385	--//--
chr11	14945368	14945736	2.55385	--//--
chr18	90420931	90421273	2.55385	--//--
chr1	53882634	53883059	2.55385	Intron	Hecw2
chr2	87440430	87441037	3.43829	--//--
chr17	74411703	74412064	2.55385	Intron	Slc30a6
chr8	101331248	101331671	3.16951	--//--
chr15	50314805	50315331	2.80722	--//--
chr1	157970981	157971294	3.36691	Intron	Gm38256
chr6	57506375	57506629	2.69914	Exon	Ppm1k
chr6	57506375	57506629	2.69914	UTR3	Ppm1k
chr6	57506375	57506629	2.69914	Intron	Gm45193
chr16	69086382	69086728	3.06462	--//--
chr13	102444149	102444406	2.58683	--//--
chr18	71835511	71835773	2.55385	Intron	Dcc
chr2	153532870	153533130	3.48758	--//--
chr1	150729559	150730246	3.53831	Intron	Gm20631
chr1	150729559	150730246	3.53831	Intron	Hmcn1
chr6	14107256	14107650	3.74296	--//--
chr6	88628874	88629267	2.53506	Promoter	Kbtbd12
chr6	88628874	88629267	2.53506	Promoter	Kbtbd12
chr6	88628874	88629267	2.53506	Promoter	Kbtbd12
chr6	88628874	88629267	2.53506	Intron	Kbtbd12
chr5	86748683	86748953	4.26979	Intron	Gm16579
chr5	86748683	86748953	4.26979	Intron	Gm43055
chr17	63054459	63054757	3.06462	--//--
chr3	42839015	42839364	2.43869	--//--
chr13	19001391	19001659	3.06462	Intron	Amph
chr1	100372622	100372963	2.46028	Intron	Cntnap5b
chr1	100372622	100372963	2.46028	Intron	Cntnap5b
chr8	52981224	52981982	3.06462	--//--
chr10	56080936	56081214	2.55385	Intron	Tbc1d32
chr8	50537067	50537682	3.57539	--//--
chr8	44202270	44202601	2.4734	--//--
chr2	100801997	100802253	3.06462	--//--
chr4	7784057	7784331	3.06462	--//--
chr16	86027674	86028122	2.4734	--//--
chr2	99659824	99660085	3.57539	--//--
chr13	18272244	18272501	2.80722	Intron	Pou6f2
chr17	77293265	77293540	2.55385	--//--
chr13	33272318	33272608	3.06462	--//--
chr16	38873904	38874163	2.42169	Intron	Gm15802
chr5	43167502	43167829	3.06462	Intron	Gm7854
chr3	150094267	150094575	2.80722	--//--
chr17	80171491	80171786	2.52736	Intron	Galm
chr1	58463846	58464169	3.39037	Exon	Orc2
chr1	58463846	58464169	3.39037	UTR3	Orc2
chr1	58463846	58464169	3.39037	Intron	Nif3l1
chr2	108337123	108337382	2.55385	--//--
chr6	26149148	26149482	2.55385	--//--
chr4	143844646	143845265	3.06462	Promoter	Gm13103
chr4	143844646	143845265	3.06462	Promoter	Gm13103
chr4	143844646	143845265	3.06462	Promoter	Gm13103
chr11	39002170	39002435	3.06462	--//--
chr15	56386510	56386891	2.55385	--//--
chr6	132660646	132660958	2.49113	--//--
chr2	128719337	128719658	2.49113	Intron	Mertk
chr14	92183073	92183332	2.55385	--//--
chr3	59917655	59917969	2.55385	--//--
chr9	98224007	98224338	2.49113	--//--
chr11	33159711	33159997	2.43869	Exon	Npm1
chr11	33159711	33159997	2.43869	Intron	Npm1
chr11	33159711	33159997	2.43869	Intron	Npm1
chr11	105993287	105993575	3.05028	Promoter	Ace3
chr11	16396788	16397439	4.08616	Intron	Vstm2a
chr9	17015356	17015797	4.59693	--//--
chr13	19544275	19544685	2.42169	--//--
chr3	150694086	150694386	2.58683	--//--
chr10	123540488	123540790	2.49113	Intron	Fam19a2
chr10	123540488	123540790	2.49113	Intron	Fam19a2
chr7	12500888	12501515	2.49113	--//--
chr19	35201268	35201685	2.55385	Promoter	Gm24006
chr7	78207310	78207578	2.86609	Intron	Ntrk3
chr7	78207310	78207578	2.86609	Intron	Ntrk3
chr7	78207310	78207578	2.86609	Intron	Ntrk3
chr10	97175573	97175936	2.50912	--//--
chr17	72400889	72401334	2.66465	Intron	Alk
chr10	45899763	45900169	4.59693	--//--
chr8	45284878	45285235	3.57539	Intron	Klkb1
chr8	45284878	45285235	3.57539	Intron	Gm45753
chr2	151642738	151643161	2.78941	--//--
chr3	38103918	38104201	3.06462	Intron	Gm43821
chr4	18882651	18883265	3.06462	Intron	Gm11867
chr4	18882651	18883265	3.06462	Intron	Cnbd1
chr5	128163344	128163599	2.69914	Intron	Tmem132d
chr6	60029222	60029559	2.46028	--//--
chr6	69485481	69485990	2.80722	--//--
chr10	33618886	33619143	3.36691	Intron	Clvs2
chr10	33618886	33619143	3.36691	Intron	Clvs2
chr3	76749860	76750258	3.74296	--//--
chr15	14643535	14643827	2.94711	--//--
chr15	55998179	55998431	3.32095	--//--
chr1	25011208	25011662	2.55385	Promoter	Gm9443
chr15	42309150	42309477	2.61453	--//--
chr2	123669966	123670431	2.55385	--//--
chr4	53376527	53376805	2.55385	--//--
chr19	35568791	35569179	2.55385	--//--
chr16	78821092	78821585	3.57539	--//--
chr16	83859979	83860383	2.78941	--//--
chr12	12032844	12033302	2.4734	--//--
chr17	61552261	61552656	2.4734	--//--
chr10	56680587	56681108	2.55385	--//--
chr1	69570070	69570447	2.49113	Intron	Ikzf2
chr1	69570070	69570447	2.49113	Intron	Ikzf2
chr1	69570070	69570447	2.49113	Intron	Ikzf2
chr9	59054107	59054432	3.06462	--//--
chr1	124238309	124238660	2.49113	--//--
chr19	51308005	51308287	3.06462	--//--
chr1	145376176	145376569	3.27509	--//--
chr15	39341198	39341737	3.06462	Intron	Rims2
chr7	98639322	98639654	3.06953	Intron	Emsy
chr7	98639322	98639654	3.06953	Intron	Emsy
chr3	47676569	47676896	3.51276	--//--
chr17	39789228	39789693	3.43829	--//--
chr10	31173305	31173598	3.36691	--//--
chr7	87103086	87103459	2.55385	--//--
chr11	41923246	41923644	2.55385	Intron	A230004M16Rik
chr11	41923246	41923644	2.55385	Intron	A230004M16Rik
chr11	41923246	41923644	2.55385	Intron	Gabrg2
chr13	5020317	5020705	2.55385	--//--
chr5	83703388	83703837	3.06462	--//--
chr6	19058838	19059092	2.82723	--//--
chr4	78338012	78338294	3.57539	--//--
chr13	99716269	99716997	3.57539	--//--
chr16	26891435	26891916	3.57539	--//--
chr4	139679128	139679415	2.87033	--//--
chr16	75419340	75419657	3.43829	--//--
chr1	25608792	25609287	3.57539	Exon	Gm37011
chr1	25608792	25609287	3.57539	Intron	Adgrb3
chr17	76772608	76772898	2.92643	--//--
chr13	119205760	119206066	3.06462	--//--
chr4	19052678	19052933	2.4734	Intron	Cnbd1
chr3	157798718	157798980	2.55385	--//--
chr16	52752954	52753482	3.56423	--//--
chr12	68282022	68282288	2.55385	--//--
chr2	41731215	41731492	3.06462	Intron	Lrp1b
chr2	41731215	41731492	3.06462	Intron	Lrp1b
chr18	51415057	51415452	4.08616	--//--
chr7	85478665	85479028	3.56423	Intron	Gm18359
chr9	111963015	111963452	3.06462	--//--
chr9	22717534	22717789	3.57539	Intron	Bbs9
chr9	22717534	22717789	3.57539	Intron	Bbs9
chr13	19102522	19103397	2.95637	Exon	Amph
chr13	19102522	19103397	2.95637	Intron	Amph
chr13	19102522	19103397	2.95637	Intron	Amph
chr2	45201168	45201517	3.71921	--//--
chr16	95722733	95723323	3.53831	--//--
chr17	16631895	16632149	3.06462	--//--
chr2	180867844	180868211	2.96808	Intron	Gm14342
chr1	83411571	83411850	2.49113	--//--
chr4	112611868	112612315	3.57539	Promoter	Skint2
chr4	112611868	112612315	3.57539	Promoter	Skint2
chr4	112611868	112612315	3.57539	Promoter	Skint2
chr4	112611868	112612315	3.57539	Intron	Skint2
chr4	28955286	28955766	2.55385	Intron	Epha7
chr4	28955286	28955766	2.55385	Intron	Epha7
chr3	8151340	8151592	2.80722	--//--
chr12	43843675	43844046	2.55385	Exon	AC154313.1
chr12	43843675	43844046	2.55385	Intron	AC154313.1
chr3	3247299	3247575	2.55385	--//--
chr18	72008375	72008733	2.4734	Intron	Dcc
chr7	114479334	114479599	3.48604	Intron	Pde3b
chr4	73385419	73385680	4.08616	--//--
chr8	97089927	97090532	3.06462	--//--
chr3	124434902	124435291	3.27509	--//--
chr4	111845839	111846190	3.57539	--//--
chr4	23906231	23906571	3.57539	--//--
chr4	27251869	27252209	3.06462	--//--
chr2	75365775	75366093	3.19029	--//--
chr13	46585027	46585357	2.55385	Intron	Cap2
chr13	46585027	46585357	2.55385	Intron	Cap2
chr2	87324933	87325233	2.55385	Promoter	Gm13737
chr9	6196288	6196696	2.49113	Intron	Pdgfd
chr9	6196288	6196696	2.49113	Intron	Pdgfd
chr10	12582704	12583065	2.80722	Intron	Utrn
chr10	12582704	12583065	2.80722	Intron	Utrn
chr12	10779215	10779515	3.06462	--//--
chr18	7481779	7482221	2.96808	Intron	Mpp7
chr10	16459619	16459893	2.55385	--//--
chr8	54718499	54718812	3.06462	Exon	Wdr17
chr8	54718499	54718812	3.06462	UTR5	Wdr17
chr8	54718499	54718812	3.06462	Promoter	Wdr17
chr8	54718499	54718812	3.06462	Intron	Wdr17
chr8	54718499	54718812	3.06462	Intron	Wdr17
chr8	54718499	54718812	3.06462	Intron	Wdr17
chr8	54718499	54718812	3.06462	Intron	Wdr17
chr8	54718499	54718812	3.06462	Intron	Wdr17
chr17	92529777	92530057	2.90603	Promoter	Gm27039
chr1	101184763	101185084	2.58683	--//--
chr7	51594590	51594882	2.55385	Exon	Ano5
chr7	51594590	51594882	2.55385	UTR3	Ano5
chr10	105159407	105159939	3.57539	--//--
chr9	81638927	81639264	3.32095	Exon	D430036J16Rik
chr9	81638927	81639264	3.32095	Intron	D430036J16Rik
chr9	81638927	81639264	3.32095	Intron	D430036J16Rik
chr9	81638927	81639264	3.32095	Intron	D430036J16Rik
chr9	81638927	81639264	3.32095	Intron	D430036J16Rik
chr6	64094716	64095012	2.55385	Exon	Grid2
chr6	64094716	64095012	2.55385	Intron	Grid2
chr6	64094716	64095012	2.55385	Intron	Grid2
chr12	41394815	41395238	3.41416	Intron	Immp2l
chr3	151596262	151596521	2.45592	--//--
chr4	20557165	20557429	4.08616	Intron	Nkain3
chr5	78160497	78160939	3.06462	--//--
chr3	45822043	45822673	3.57539	--//--
chr4	50913692	50913976	2.66465	--//--
chr3	112255293	112255572	4.08616	--//--
chr1	14603058	14603316	3.71921	--//--
chr1	55358676	55358929	3.06462	Intron	Boll
chr1	55358676	55358929	3.06462	Intron	Boll
chr3	144515459	144515731	2.55385	Intron	Hs2st1
chr3	144515459	144515731	2.55385	Intron	Hs2st1
chr14	124286635	124286939	2.80722	Intron	Fgf14
chr11	40644638	40645129	2.55385	--//--
chr1	45276484	45276746	2.55385	--//--
chr14	40030115	40030370	2.49113	--//--
chr13	22492380	22492688	3.57539	--//--
chr6	35652069	35652424	3.06462	--//--
chr15	46346744	46347129	2.55385	Intron	1700022A22Rik
chr3	139079104	139079396	2.55385	--//--
chr7	104695844	104696217	3.05028	--//--
chr5	47273912	47274181	2.80722	--//--
chr11	12170296	12170633	2.55385	--//--
chr3	147531868	147532155	2.68178	--//--
chr11	26730901	26731592	4.21083	--//--
chr3	62025407	62025700	2.55385	--//--
chr3	139669916	139670215	3.03284	Intron	Stpg2
chr13	14663113	14663410	3.41416	Intron	Psma2
chr14	97073709	97073984	3.57539	--//--
chr18	89533299	89533723	2.45592	Promoter	Gm16297
chr18	89533299	89533723	2.45592	Intron	Dok6
chr11	89678876	89679161	3.53831	Intron	Ankfn1
chr11	89678876	89679161	3.53831	Intron	Ankfn1
chr11	89678876	89679161	3.53831	Intron	Ankfn1
chr15	23625294	23625872	4.08616	--//--
chr4	74459328	74459584	2.55385	--//--
chr4	92522059	92522338	2.55385	--//--
chr3	140453977	140454264	3.01251	--//--
chr2	42910852	42911125	2.55385	--//--
chr8	8275930	8276183	2.90603	Intron	Gm31135
chr2	55002233	55002555	3.27509	Promoter	Gm25489
chr2	55002233	55002555	3.27509	Intron	Galnt13
chr10	68389185	68389605	3.01094	--//--
chr4	66694834	66695255	2.48966	--//--
chr5	10581684	10581948	3.03284	--//--
chr5	80162793	80163046	3.25431	--//--
chr1	50554701	50555055	3.51276	--//--
chr2	94778058	94778325	2.96808	--//--
chr16	94532178	94532478	3.12874	--//--
chr4	72541700	72542008	3.27509	Promoter	Gm11235
chr1	99848375	99848755	2.55385	Exon	Gm37877
chr1	99848375	99848755	2.55385	Intron	Cntnap5b
chr5	29135655	29136105	2.52736	--//--
chr5	7392383	7392831	2.55385	--//--
chr1	118244479	118244802	2.55385	--//--
chr1	145670078	145670381	2.42169	--//--
chr18	31024891	31025148	2.50912	Intron	Rit2
chr1	55330493	55330816	3.01094	Intron	Boll
chr3	12343340	12343611	4.08616	--//--
chr1	17925157	17925630	2.58683	--//--
chr18	29006564	29007050	3.03284	--//--
chr7	26237878	26238159	3.48604	--//--
chr4	81674357	81674687	2.58215	--//--
chr11	12820833	12821199	2.55385	--//--
chr3	58601730	58602089	2.55385	--//--
chr18	40792763	40793025	2.55385	--//--
chr2	12311265	12311571	3.57539	Exon	E030013I19Rik
chr2	12311265	12311571	3.57539	Exon	E030013I19Rik
chr9	18150120	18150458	2.55385	--//--
chr16	50401447	50402073	2.55385	Intron	Bbx
chr3	21651560	21651844	2.58683	--//--
chr14	110816753	110817076	2.55385	--//--
chr12	67140809	67141088	2.55385	Intron	Mdga2
chr2	13987751	13988019	2.46028	Intron	Hacd1
chr6	68567834	68568234	3.06462	--//--
chr6	69853427	69853791	3.25431	--//--
chr5	40942358	40942723	3.35966	--//--
chr4	37012759	37013171	2.55385	--//--
chr4	5208922	5209373	2.4734	--//--
chr1	29939632	29940000	3.06462	--//--
chr8	97490603	97491102	2.55385	--//--
chr9	26814907	26815263	3.46276	--//--
chr4	38254103	38254423	2.55385	--//--
chr16	14711066	14711371	2.87033	--//--
chr16	57785908	57786391	2.52736	--//--
chr10	88911452	88911845	3.6945	Intron	Slc5a8
chr7	94396047	94396310	2.58683	Intron	Gm32647
chr10	15872741	15873077	3.57539	--//--
chr6	112064665	112065082	3.57539	--//--
chr5	145733177	145733694	3.06462	--//--
chr19	26479380	26479666	3.6945	--//--
chr2	80216535	80217080	3.98581	--//--
chr6	32274769	32275360	3.43829	Intron	Plxna4
chr8	100011423	100011882	2.80722	--//--
chr2	151158830	151159095	3.06462	--//--
chr10	75251675	75252037	3.27509	Intron	Specc1l
chr1	50754242	50754529	3.5303	--//--
chr4	27039493	27039826	2.55385	--//--
chr5	41865115	41865627	3.06462	--//--
chr12	68813483	68813739	2.58683	Promoter	AC147245.1
chr4	78029997	78030321	2.49113	Intron	Ptprd
chr15	35447574	35447832	3.06462	Exon	Vps13b
chr15	35447574	35447832	3.06462	Intron	Vps13b
chr15	35447574	35447832	3.06462	Intron	Vps13b
chr8	3170664	3170962	2.55385	Intron	Insr
chr1	27433503	27434004	3.57539	--//--
chr8	67044402	67044894	2.98936	--//--
chr12	89021834	89022147	2.43869	Intron	Nrxn3
chr12	89021834	89022147	2.43869	Intron	Nrxn3
chr12	89021834	89022147	2.43869	Intron	Nrxn3
chr12	89021834	89022147	2.43869	Intron	Nrxn3
chr14	94428026	94428380	4.08616	--//--
chr13	18227838	18228657	3.06462	Intron	Pou6f2
chr6	25127524	25127866	3.74296	--//--
chr10	51023980	51024330	2.54588	--//--
chr12	74476574	74476925	2.94711	--//--
chr5	88386351	88386696	3.25431	--//--
chr3	127664112	127664500	3.43829	--//--
chr7	94381142	94381451	3.57539	Intron	Gm32647
chr15	14655316	14655643	2.92643	--//--
chr3	75009151	75009409	3.03284	--//--
chr14	86732226	86732684	2.96808	Intron	Diaph3
chr1	119599964	119600270	3.12874	Exon	Epb41l5
chr1	119599964	119600270	3.12874	Exon	Epb41l5
chr1	119599964	119600270	3.12874	Exon	Epb41l5
chr1	119599964	119600270	3.12874	Intron	Epb41l5
chr1	119599964	119600270	3.12874	Promoter	Epb41l5
chr1	119599964	119600270	3.12874	Intron	Epb41l5
chr1	119599964	119600270	3.12874	Intron	Epb41l5
chr1	48234280	48234608	2.55385	--//--
chr7	52906503	52906807	3.46276	--//--
chr4	99917729	99918149	2.94711	Intron	Itgb3bp
chr5	48220281	48220646	2.55385	Intron	Slit2
chr5	48220281	48220646	2.55385	Intron	Slit2
chr1	101175675	101176134	3.06462	--//--
chr4	88664050	88664433	2.55385	--//--
chr13	84737129	84737868	3.06462	--//--
chr11	34285600	34286106	2.95637	Intron	Dock2
chr18	51389176	51389594	2.80722	--//--
chr14	85757244	85757727	2.55385	--//--
chr16	46944692	46944983	2.87033	--//--
chr10	35137139	35137467	2.55385	--//--
chr5	47498779	47499117	2.50912	--//--
chr11	54853720	54853996	2.49113	Intron	Lyrm7
chr11	54853720	54853996	2.49113	Intron	Lyrm7
chr17	63920572	63920857	2.55385	Intron	Fer
chr6	18511807	18512081	3.06462	Intron	Cttnbp2
chr6	18511807	18512081	3.06462	Intron	Cttnbp2
chr15	18719897	18720221	2.55385	Intron	C030047K22Rik
chr2	67292700	67293350	3.57539	--//--
chr9	58636814	58637117	2.55385	Intron	Nptn
chr9	58636814	58637117	2.55385	Intron	Nptn
chr9	58636814	58637117	2.55385	Intron	Nptn
chr9	58636814	58637117	2.55385	Intron	Nptn
chr14	17070510	17070808	2.98936	--//--
chr12	78519364	78519824	2.80722	Intron	Gphn
chr12	78519364	78519824	2.80722	Intron	Gphn
chr5	87300165	87300445	2.98936	Intron	Gm7646
chr12	68787780	68788474	4.08616	--//--
chr9	4889286	4889543	3.06462	--//--
chr15	57265657	57266391	2.55385	Promoter	Slc22a22
chr15	57265657	57266391	2.55385	Promoter	Slc22a22
chr15	57265657	57266391	2.55385	Intron	Slc22a22
chr3	36054497	36054856	3.05506	Promoter	Ccdc144b
chr3	36054497	36054856	3.05506	Promoter	Ccdc144b
chr12	59935587	59936110	2.80819	--//--
chr9	11668094	11668410	2.46028	--//--
chr1	110153235	110153524	3.06462	--//--
chr4	50659074	50659370	2.55385	--//--
chr12	44146062	44146551	3.74296	--//--
chr18	70759943	70760209	2.58215	--//--
chr6	86468220	86468540	2.71672	Intron	C87436
chr6	86468220	86468540	2.71672	Intron	C87436
chr5	145001140	145001403	2.55385	Exon	Kpna7
chr5	145001140	145001403	2.55385	Exon	Kpna7
chr5	145001140	145001403	2.55385	Intron	Kpna7
chr5	145001140	145001403	2.55385	Intron	Kpna7
chr5	145001140	145001403	2.55385	Intron	Kpna7
chr5	145001140	145001403	2.55385	Intron	Kpna7
chr2	115050747	115051191	2.54588	Intron	Gm28494
chr2	134206398	134206775	2.44298	--//--
chr10	33859605	33860176	2.78941	Intron	Sult3a1
chrX	128127465	128127802	4.08616	--//--
chr5	58709085	58709482	2.55385	--//--
chr1	17283558	17283888	2.49113	--//--
chr13	27118082	27118381	3.57539	--//--
chr15	23048310	23048743	2.78941	Intron	Cdh18
chr15	23048310	23048743	2.78941	Intron	Cdh18
chr2	46236292	46236572	3.06462	--//--
chr14	20523900	20524227	3.06462	Exon	Ppp3cb
chr14	20523900	20524227	3.06462	Exon	Ppp3cb
chr14	20523900	20524227	3.06462	Intron	Ppp3cb
chr14	20523900	20524227	3.06462	Intron	Ppp3cb
chr14	20523900	20524227	3.06462	Promoter	Ppp3cb
chr11	111716929	111717188	2.45592	--//--
chr14	90710687	90710952	3.06462	--//--
chr1	14563346	14563672	2.63102	--//--
chr3	71513014	71513289	2.92643	--//--
chr4	111757164	111757768	2.78941	Intron	Spata6
chr4	111757164	111757768	2.78941	Intron	Spata6
chr4	111757164	111757768	2.78941	Intron	Spata6
chr4	111757164	111757768	2.78941	Intron	Spata6
chr4	111757164	111757768	2.78941	Intron	Spata6
chr1	154674125	154674405	3.74296	Intron	Cacna1e
chr6	14003574	14003931	3.06462	Intron	1110019D14Rik
chr10	35551813	35552115	2.55385	--//--
chr1	194101988	194102246	3.32095	--//--
chr6	75234103	75234506	3.10875	--//--
chr18	17644656	17645073	3.57539	--//--
chr10	26063429	26063714	2.55385	Intron	Tmem200a
chr10	26063429	26063714	2.55385	Intron	Tmem200a
chr10	26063429	26063714	2.55385	Intron	Tmem200a
chr10	26063429	26063714	2.55385	Intron	Tmem200a
chr4	79344503	79344990	2.80722	--//--
chr15	65539559	65540206	2.4734	--//--
chr8	58194625	58195325	2.54588	Intron	Galntl6
chr8	58194625	58195325	2.54588	Intron	Gm26905
chr6	13820375	13820717	3.01094	--//--
chr19	20167099	20167646	3.48758	--//--
chr1	102765983	102766242	2.95637	--//--
chr7	52759313	52759582	3.06462	--//--
chr4	40565169	40565493	3.27622	--//--
chr12	12088349	12088609	2.98936	--//--
chr16	60324966	60325293	4.04378	Intron	Epha6
chr18	47768191	47768639	3.05028	--//--
chr4	19356246	19356824	3.06462	Intron	Cngb3
chr2	40944712	40945039	2.74835	Intron	Lrp1b
chr14	96342382	96342787	2.49113	Intron	Klhl1
chr1	77800643	77800947	3.06462	--//--
chr1	9052793	9053267	3.06462	Intron	Sntg1
chr2	102835831	102836203	2.92205	Intron	Cd44
chr2	102835831	102836203	2.92205	Intron	Cd44
chr2	102835831	102836203	2.92205	Intron	Cd44
chr2	102835831	102836203	2.92205	Intron	Cd44
chr2	102835831	102836203	2.92205	Intron	Cd44
[truncated: 27,927 more rows]
