# Supplementary material for: Loss of PBX1 function in Leydig cells causes testicular dysgenesis and male sterility
Source: Cell Mol Life Sci. 2024 May 9;81(1):212. doi: 10.1007/s00018-024-05249-5 (PMC11082031; doi:10.1007/s00018-024-05249-5)
Supplement: Supplementary file 7 — Supplementary file7 (XLSX 17 KB) [file 18_2024_5249_MOESM7_ESM.xlsx]

## Sheet: Sheet1
Supplementary Table 6:GO and KEGG enrichment list of genes in the promoter region of Pbx1
Category	Term	Count	%	PValue	Genes	List Total	Pop Hits	Pop Total	Fold Enrichment	Bonferroni	Benjamini	FDR
GOTERM_BP_DIRECT	GO:1901843~positive regulation of high voltage-gated calcium channel activity	2	0.630915	0.0378399	FGF14, CACNA2D1	232	3	18082	51.9598	1	1	1
GOTERM_BP_DIRECT	GO:0007196~adenylate cyclase-inhibiting G-protein coupled glutamate receptor signaling pathway	2	0.630915	0.0501337	GRM7, GRM8	232	4	18082	38.9698	1	1	1
GOTERM_BP_DIRECT	GO:0002093~auditory receptor cell morphogenesis	2	0.630915	0.074254	SEC24B, WDPCP	232	6	18082	25.9799	1	1	1
GOTERM_BP_DIRECT	GO:0051966~regulation of synaptic transmission, glutamatergic	6	1.89274	1.13594e-05	GRM5, SYT1, GRM7, GRM8, GRM1, DGKI	232	24	18082	19.4849	0.0140766	0.0141765	0.0141765
GOTERM_BP_DIRECT	GO:0046834~lipid phosphorylation	2	0.630915	0.0977644	DGKB, DGKI	232	8	18082	19.4849	1	1	1
GOTERM_BP_DIRECT	GO:0021794~thalamus development	3	0.946372	0.0173317	CNTNAP2, NCAM1, PTN	232	16	18082	14.6137	1	1	1
GOTERM_BP_DIRECT	GO:1901214~regulation of neuron death	3	0.946372	0.0173317	GRM7, DCC, RAB29	232	16	18082	14.6137	1	1	1
GOTERM_BP_DIRECT	GO:1903861~positive regulation of dendrite extension	3	0.946372	0.0240869	RIMS2, SYT1, PARK2	232	19	18082	12.3063	1	1	1
GOTERM_BP_DIRECT	GO:0007205~protein kinase C-activating G-protein coupled receptor signaling pathway	4	1.26183	0.00532623	GRM5, DGKB, GRM1, DGKI	232	28	18082	11.1342	0.998725	0.738571	0.738571
GOTERM_BP_DIRECT	GO:0007269~neurotransmitter secretion	4	1.26183	0.00532623	RIMS2, SYT1, NRXN3, DGKI	232	28	18082	11.1342	0.998725	0.738571	0.738571
GOTERM_BP_DIRECT	GO:0035082~axoneme assembly	3	0.946372	0.0317362	SPAG16, RP1, CFAP206	232	22	18082	10.6281	1	1	1
GOTERM_BP_DIRECT	GO:0060045~positive regulation of cardiac muscle cell proliferation	3	0.946372	0.0344714	ERBB4, NCAM1, RBPJ	232	23	18082	10.166	1	1	1
GOTERM_BP_DIRECT	GO:0007178~transmembrane receptor protein serine/threonine kinase signaling pathway	3	0.946372	0.0344714	TRPS1, BMPR1B, TGFBR1	232	23	18082	10.166	1	1	1
GOTERM_BP_DIRECT	GO:0043542~endothelial cell migration	3	0.946372	0.0402031	DPP4, CDH13, TGFBR1	232	25	18082	9.35276	1	1	1
GOTERM_BP_DIRECT	GO:0048675~axon extension	3	0.946372	0.0431944	RAPH1, ULK2, SPG11	232	26	18082	8.99304	1	1	1
GOTERM_BP_DIRECT	GO:0003341~cilium movement	4	1.26183	0.00996764	DNAH11, DNAH6, CFAP206, DNAH7B	232	35	18082	8.90739	0.999996	0.956894	0.956894
GOTERM_BP_DIRECT	GO:0035249~synaptic transmission, glutamatergic	3	0.946372	0.0526396	GRM8, GRIK2, PARK2	232	29	18082	8.06272	1	1	1
GOTERM_BP_DIRECT	GO:0007612~learning	6	1.89274	0.00154568	CNTNAP2, GRM5, NRXN3, ABL2, PTN, PARK2	232	66	18082	7.08542	0.854925	0.482253	0.482253
GOTERM_BP_DIRECT	GO:0007179~transforming growth factor beta receptor signaling pathway	6	1.89274	0.00272121	SMAD1, COL1A2, BAMBI, PTPRK, BMPR1B, TGFBR1	232	75	18082	6.23517	0.96665	0.547687	0.547687
GOTERM_BP_DIRECT	GO:0030534~adult behavior	3	0.946372	0.084661	CNTNAP2, GRM7, NRXN3	232	38	18082	6.15313	1	1	1
GOTERM_BP_DIRECT	GO:0060348~bone development	4	1.26183	0.0347603	SMAD1, PDGFC, DYM, BBX	232	56	18082	5.56712	1	1	1
GOTERM_BP_DIRECT	GO:0007626~locomotory behavior	7	2.2082	0.00263925	GRM5, NEGR1, KLHL1, PCDH15, NAV2, GRM1, PARK2	232	108	18082	5.05164	0.963048	0.547687	0.547687
GOTERM_BP_DIRECT	GO:0032092~positive regulation of protein binding	4	1.26183	0.0563103	BAMBI, AMFR, ABL2, PARK2	232	68	18082	4.58469	1	1	1
GOTERM_BP_DIRECT	GO:0007411~axon guidance	8	2.52366	0.00307196	ROBO2, KLF7, TENM2, LAMA2, DCC, NCAM1, CNTN4, ZFP280D	232	149	18082	4.18468	0.9785	0.547687	0.547687
GOTERM_BP_DIRECT	GO:0000187~activation of MAPK activity	4	1.26183	0.0734529	EPGN, PTPRC, HGF, GRM1	232	76	18082	4.10209	1	1	1
GOTERM_BP_DIRECT	GO:0007605~sensory perception of sound	7	2.2082	0.00865735	GABRB3, THRB, USP53, GRM7, CNTN5, PCDH15, NAV2	232	138	18082	3.95346	0.999981	0.900364	0.900364
GOTERM_BP_DIRECT	GO:0010976~positive regulation of neuron projection development	7	2.2082	0.00865735	CAMK1D, NEGR1, LRRC7, DCC, MAGI2, ABL2, PTN	232	138	18082	3.95346	0.999981	0.900364	0.900364
GOTERM_BP_DIRECT	GO:0007030~Golgi organization	4	1.26183	0.0804133	ATP8B5, GBF1, RAB29, DYM	232	79	18082	3.94631	1	1	1
GOTERM_BP_DIRECT	GO:0000209~protein polyubiquitination	5	1.57729	0.0431031	ANKIB1, AMFR, RNF217, RNF152, PARK2	232	103	18082	3.78348	1	1	1
GOTERM_BP_DIRECT	GO:0007156~homophilic cell adhesion via plasma membrane adhesion molecules	7	2.2082	0.0183976	ROBO2, CADM2, GM609, PCDH7, PCDH15, GM281, CDH13	232	163	18082	3.3471	1	1	1
GOTERM_BP_DIRECT	GO:0007268~chemical synaptic transmission	7	2.2082	0.0233154	GRM5, FGF14, GRM7, GRM8, NRXN3, GRIK2, SPG11	232	172	18082	3.17196	1	1	1
GOTERM_BP_DIRECT	GO:0007507~heart development	10	3.15457	0.00655492	ROBO2, DNAH11, ERBB4, TRPS1, GNAQ, SMYD1, PTN, RBPJ, HDAC9, TGFBR1	232	261	18082	2.98619	0.999727	0.818055	0.818055
GOTERM_BP_DIRECT	GO:0042787~protein ubiquitination involved in ubiquitin-dependent protein catabolic process	5	1.57729	0.0929898	ANKIB1, HECW2, AMFR, RNF217, PARK2	232	134	18082	2.9082	1	1	1
GOTERM_BP_DIRECT	GO:0007399~nervous system development	14	4.4164	0.00116898	ROBO2, CAMK1D, CNTN6, SEMA3D, DCC, MAGI2, D130043K22RIK, NAV2, HDAC9, FGF14, ERBB4, ULK2, WDPCP, CNTN4	232	377	18082	2.89431	0.767704	0.482253	0.482253
GOTERM_BP_DIRECT	GO:0030335~positive regulation of cell migration	7	2.2082	0.0463843	SEMA3D, ERBB4, HGF, PDGFC, CDH13, TGFBR1, CCAR1	232	203	18082	2.68757	1	1	1
GOTERM_BP_DIRECT	GO:0007155~cell adhesion	16	5.04732	0.00147722	CNTNAP2, TENM2, LAMA2, CNTN5, NEGR1, CNTN6, CADM2, NRXN3, PCDH15, PTPRK, DPP4, CDH13, ABL2, NCAM1, CNTN4, EDIL3	232	485	18082	2.57121	0.841965	0.482253	0.482253
GOTERM_BP_DIRECT	GO:0006468~protein phosphorylation	14	4.4164	0.0342257	SMAD1, MAP3K3, PRKAA2, EPHA6, CAMK1D, MAST4, TGFBR1, GRM5, CDK7, ERBB4, CAMK4, ULK2, ABL2, BMPR1B	232	576	18082	1.89437	1	1	1
GOTERM_BP_DIRECT	GO:0006811~ion transport	14	4.4164	0.0376401	GABRB3, ATP6V1A, CACNA2D1, SLC10A2, SLC6A15, KCNIP4, TRPV3, GRIK2, SLCO1A6, SLC9A9, PIEZO2, SLC26A7, KCNQ5, KCNJ3	232	584	18082	1.86842	1	1	1
GOTERM_BP_DIRECT	GO:0016310~phosphorylation	14	4.4164	0.0513069	MAP3K3, PRKAA2, EPHA6, CAMK1D, MAST4, DGKB, TPK1, TGFBR1, CDK7, ERBB4, CAMK4, ULK2, ABL2, BMPR1B	232	612	18082	1.78293	1	1	1
GOTERM_BP_DIRECT	GO:0008284~positive regulation of cell proliferation	12	3.78549	0.088501	DPP4, EPGN, THRB, IL15, BAMBI, ERBB4, HGF, PDGFC, PTN, RBPJ, TGFBR1, CCAR1	232	542	18082	1.7256	1	1	1
Category	Term	Count	%	PValue	Genes	List Total	Pop Hits	Pop Total	Fold Enrichment	Bonferroni	Benjamini	FDR
KEGG_PATHWAY	mmu04724:Glutamatergic synapse	7	6.86275	0.000210679	GRM5, GRM7, GNAQ, GRM8, GRIK2, GRM1, KCNJ3	59	115	7691	7.93471	0.0247617	0.0250708	0.0246494
KEGG_PATHWAY	mmu04921:Oxytocin signaling pathway	6	5.88235	0.00526954	CAMK1D, PRKAA2, CACNA2D1, CAMK4, GNAQ, KCNJ3	59	150	7691	5.21424	0.466733	0.293492	0.288559
KEGG_PATHWAY	mmu04723:Retrograde endocannabinoid signaling	5	4.90196	0.00739895	GABRB3, GRM5, GNAQ, GRM1, KCNJ3	59	103	7691	6.32796	0.586769	0.293492	0.288559
KEGG_PATHWAY	mmu04720:Long-term potentiation	4	3.92157	0.0133115	GRM5, CAMK4, GNAQ, GRM1	59	66	7691	7.90036	0.797031	0.396016	0.38936
KEGG_PATHWAY	mmu04080:Neuroactive ligand-receptor interaction	7	6.86275	0.0197699	GABRB3, GRM5, THRB, GRM7, GRM8, GRIK2, GRM1	59	285	7691	3.20172	0.907096	0.455457	0.447802
KEGG_PATHWAY	mmu04350:TGF-beta signaling pathway	4	3.92157	0.0259932	SMAD1, BAMBI, BMPR1B, TGFBR1	59	85	7691	6.1344	0.956461	0.455457	0.447802
KEGG_PATHWAY	mmu04540:Gap junction	4	3.92157	0.0267916	GRM5, GNAQ, PDGFC, GRM1	59	86	7691	6.06307	0.960509	0.455457	0.447802
KEGG_PATHWAY	mmu04514:Cell adhesion molecules (CAMs)	5	4.90196	0.0333979	CNTNAP2, PTPRC, NEGR1, NRXN3, NCAM1	59	162	7691	4.02333	0.982442	0.496793	0.488444
KEGG_PATHWAY	mmu04020:Calcium signaling pathway	5	4.90196	0.046293	GRM5, ERBB4, CAMK4, GNAQ, GRM1	59	180	7691	3.621	0.996449	0.612097	0.601809
KEGG_PATHWAY	mmu04725:Cholinergic synapse	4	3.92157	0.0532188	CAMK4, GNAQ, KCNQ5, KCNJ3	59	113	7691	4.61437	0.998508	0.633304	0.62266
KEGG_PATHWAY	mmu05016:Huntington's disease	5	4.90196	0.0616193	DNAH11, GRM5, GNAQ, DNAH6, DNAH7B	59	198	7691	3.29182	0.999483	0.666609	0.655406
KEGG_PATHWAY	mmu04360:Axon guidance	4	3.92157	0.0731053	ROBO2, EPHA6, SEMA3D, DCC	59	129	7691	4.04204	0.999881	0.707122	0.695238
KEGG_PATHWAY	mmu04015:Rap1 signaling pathway	5	4.90196	0.0772487	FGF14, HGF, GNAQ, MAGI2, PDGFC	59	214	7691	3.0457	0.99993	0.707122	0.695238
KEGG_PATHWAY	mmu05218:Melanoma	3	2.94118	0.0998869	FGF14, HGF, PDGFC	59	71	7691	5.508	0.999996	0.849038	0.834769
